# Supplementary material for: MeDIP-seq and nCpG analyses illuminate sexually dimorphic methylation of gonadal development genes with high historic methylation in turtle hatchlings with temperature-dependent sex determination
Source: Epigenetics Chromatin. 2017 May 19;10:28. doi: 10.1186/s13072-017-0136-2 (PMC5438563; doi:10.1186/s13072-017-0136-2)
Supplement: Supplementary file 1 — Additional file 1. Table S1: Genes with distinct hypermethylated sex-specific windows within the same gene. Table S2: Categories enriched (p = 0.05) in hypermethylated genes at male-producing temperature (26 °C). Table S3: Categories enriched (p = 0.05) in hypermethylated genes at female-producing temperature (31 °C). Tables S4 through S11—differentially methylated genes in C. picta hatchling methylomes along with RPKM, fold change and edgeR p value: Table S4: Heat shock genes. Table S5: Androgen-/estrogen-related genes. Table S6: Kinases. Table S7: Histone-related genes. Table S8: Ubiquitin-related genes. Table S9: Transient receptor potential genes. Table S10: Genes involved in cell proliferation. Table S11: Germline-related genes. Table S12: Number of differentially methylated genes by GO term present in testis and ovaries of C. picta hatchlings. Table S13: Comprehensive list of differentially methylated genes and associated GO pathways between testis and ovaries of C. picta hatchlings. Table S14: Statistics of all differentially methylated genes between testis and ovaries of C. picta hatchlings. Table S15: Genes differentially expressed in the C. picta transcriptome (stage 22) [42] and differentially methylated in the hatchling methylome (this study). Table S16: Relative abundance distribution of repeat categories as a fraction of the genome. Table S17: Overlapping genes between C. picta hatchling methylomes and the methylomes of tongue sole [18]. [file 13072_2017_136_MOESM1_ESM.xlsx]

## Sheet: S1-GenesUpMethMandF
Supplementary Table S11: Genes with distinct upmethylated sex-specific windows within the same gene.
Gene	Description	Scaffold	Start	End	FDR	UpMeth
March1	E3_ubiquitin-protein_ligase_MARCH8_1	Scfld25	502003	502503	0.0292172	UpMeth_F
March1	E3_ubiquitin-protein_ligase_MARCH8_1	Scfld25	532063	532563	0.0472203	UpMeth_F
March1	E3_ubiquitin-protein_ligase_MARCH8_1	Scfld25	592183	592683	0.0391977	UpMeth_M
March8	E3_ubiquitin-protein_ligase_MARCH8-like_1	Scfld752	323647	324147	0.0232914	UpMeth_M
March8	E3_ubiquitin-protein_ligase_MARCH8-like_1	Scfld752	454909	455409	0.0232914	UpMeth_F
March8	E3_ubiquitin-protein_ligase_MARCH8-like_1	Scfld752	502003	502503	0.0232914	UpMeth_F
March8	E3_ubiquitin-protein_ligase_MARCH8-like_1	Scfld752	518536	519036	0.0323153	UpMeth_F
ABCA9	ATP-binding_cassette_sub-family_A_ABC1_member_9	Group75	8852671	8853171	0.0392659	UpMeth_M
ABCA9	ATP-binding_cassette_sub-family_A_ABC1_member_9	Group75	8847160	8847660	0.0293747	UpMeth_F
ABCB10	ATP-binding_cassette_sub-family_B_MDRTAP_member_10	Group192	5689357	5689857	0.0431107	UpMeth_F
ABCB10	ATP-binding_cassette_sub-family_B_MDRTAP_member_10	Group192	5700379	5701380	0.00111829	UpMeth_M
ADAM12	ADAM_metallopeptidase_domain_12	Group59	201403	202404	0.000652793	UpMeth_F
ADAM12	ADAM_metallopeptidase_domain_12	Group59	404308	404808	0.0286251	UpMeth_M
ADAM12	ADAM_metallopeptidase_domain_12	Group59	435871	436371	0.0133739	UpMeth_F
ADAM12	ADAM_metallopeptidase_domain_12	Group59	470440	470940	0.0296892	UpMeth_F
ADAMTSL1	ADAMTS-like_1	Scfld9	783565	784065	0.0147765	UpMeth_F
ADAMTSL1	ADAMTS-like_1	Scfld9	821641	822141	0.0463814	UpMeth_M
ADK	adenosine_kinase	Group6	481963	482463	0.0106281	UpMeth_M
ADK	adenosine_kinase	Group6	551602	552102	0.0144892	UpMeth_F
ADK	adenosine_kinase	Group6	779056	779556	0.0216909	UpMeth_M
AGAP1	arf-GAP_with_GTPase_ANK_repeat_and_PH_domain-containing_protein_1_1	Group207	894286	894786	0.00364877	UpMeth_M
AGAP1	arf-GAP_with_GTPase_ANK_repeat_and_PH_domain-containing_protein_1_1	Group207	1203403	1203903	0.0296957	UpMeth_M
AGAP1	arf-GAP_with_GTPase_ANK_repeat_and_PH_domain-containing_protein_1_1	Group207	1209415	1209915	0.00364877	UpMeth_F
AGAP1	arf-GAP_with_GTPase_ANK_repeat_and_PH_domain-containing_protein_1_1	Group207	763024	763524	0.010187	UpMeth_F
ALS2CR11	amyotrophic_lateral_sclerosis_2_chromosomal_region_candidate_gene_11_protein	Scfld219	2942374	2942874	0.0284207	UpMeth_F
ALS2CR11	amyotrophic_lateral_sclerosis_2_chromosomal_region_candidate_gene_11_protein	Scfld219	2962915	2963415	4.65883e-05	UpMeth_M
ANKRD44	ankyrin_repeat_domain_44	Group244	1147792	1148793	0.0339014	UpMeth_F
ANKRD44	ankyrin_repeat_domain_44	Group244	1182361	1183362	0.0115595	UpMeth_M
ANKRD44	ankyrin_repeat_domain_44	Group244	1224445	1224945	0.00646101	UpMeth_F
ANO9	anoctamin_9	Scfld657	907312	907812	0.013585	UpMeth_M
ANO9	anoctamin_9	Scfld657	945889	946389	0.013585	UpMeth_F
ARAP2	arf-GAP_with_Rho-GAP_domain_ANK_repeat_and_PH_domain-containing_protein_2	Group119	4857196	4857696	0.0499534	UpMeth_F
ARAP2	arf-GAP_with_Rho-GAP_domain_ANK_repeat_and_PH_domain-containing_protein_2	Group119	4858699	4859199	0.0499534	UpMeth_M
ARHGAP15	rho_GTPase-activating_protein_15	Scfld172	248998	249999	0.0119113	UpMeth_M
ARHGAP15	rho_GTPase-activating_protein_15	Scfld172	519037	519537	0.0419728	UpMeth_M
ARHGAP15	rho_GTPase-activating_protein_15	Scfld172	526051	526551	0.0145879	UpMeth_F
ARHGAP17	Rho_GTPase_activating_protein_17	Group153	3540568	3541068	0.0100505	UpMeth_M
ARHGAP17	Rho_GTPase_activating_protein_17	Group153	3563614	3564114	0.00186688	UpMeth_F
ARHGAP18	Rho_GTPase_activating_protein_18	Group40	9855172	9855672	0.0135253	UpMeth_M
ARHGAP18	Rho_GTPase_activating_protein_18	Group40	9969400	9969900	0.0416347	UpMeth_F
ARHGAP18	Rho_GTPase_activating_protein_18	Group40	9988939	9989940	0.0127365	UpMeth_F
ARHGAP20	rho_GTPase-activating_protein_20	Scfld415	503506	504006	0.0216244	UpMeth_F
ARHGAP20	rho_GTPase-activating_protein_20	Scfld415	537073	538074	2.00367e-05	UpMeth_M
ARHGAP26	Rho_GTPase_activating_protein_26	Scfld94	1226449	1226949	0.0306831	UpMeth_F
ARHGAP26	Rho_GTPase_activating_protein_26	Scfld94	1233964	1234965	0.0424109	UpMeth_F
ARHGAP26	Rho_GTPase_activating_protein_26	Scfld94	1403803	1404303	0.0281865	UpMeth_M
ARHGAP26	Rho_GTPase_activating_protein_26	Scfld94	1524043	1524543	0.0208658	UpMeth_F
ARHGAP6	rho_GTPase-activating_protein_6	Scfld444	1065628	1066128	0.0368403	UpMeth_F
ARHGAP6	rho_GTPase-activating_protein_6	Scfld444	958915	959415	0.0140863	UpMeth_M
ARHGEF26	rho_guanine_nucleotide_exchange_factor_26_1	Group126	2502496	2502996	0.0169124	UpMeth_F
ARHGEF26	rho_guanine_nucleotide_exchange_factor_26_1	Group126	2552095	2552595	0.0220295	UpMeth_M
ARHGEF26	rho_guanine_nucleotide_exchange_factor_26_1	Group126	2594179	2594679	0.0199516	UpMeth_M
ARHGEF9	Cdc42_guanine_nucleotide_exchange_factor_GEF_9	Group273	158818	159318	0.0366034	UpMeth_F
ARHGEF9	Cdc42_guanine_nucleotide_exchange_factor_GEF_9	Group273	196393	196893	0.0366034	UpMeth_M
ARHGEF9	Cdc42_guanine_nucleotide_exchange_factor_GEF_9	Group273	210922	211422	0.0366034	UpMeth_M
ARHGEF9	Cdc42_guanine_nucleotide_exchange_factor_GEF_9	Group273	301603	302103	0.0366034	UpMeth_F
ARHGEF9	Cdc42_guanine_nucleotide_exchange_factor_GEF_9	Group273	343687	344688	0.00443522	UpMeth_F
ARHGEF9	Cdc42_guanine_nucleotide_exchange_factor_GEF_9	Group273	76153	76653	0.0149022	UpMeth_F
ASCC3	activating_signal_cointegrator_1_complex_subunit_3	Group136	11835625	11836125	0.0353171	UpMeth_F
ASCC3	activating_signal_cointegrator_1_complex_subunit_3	Group136	11963380	11964381	0.00207747	UpMeth_M
ASTN1	astrotactin_1	Scfld141	1455406	1455906	0.0197359	UpMeth_F
ASTN1	astrotactin_1	Scfld141	1534063	1534563	0.0120097	UpMeth_M
ASTN1	astrotactin_1	Scfld141	1617730	1618230	0.0224918	UpMeth_M
ASTN2	astrotactin_2	Scfld69	3489466	3489966	0.034775	UpMeth_M
ASTN2	astrotactin_2	Scfld69	3820126	3821127	0.0136156	UpMeth_F
ATF7IP	activating_transcription_factor_7_interacting_protein	Scfld418	276553	277554	0.00161525	UpMeth_M
ATF7IP	activating_transcription_factor_7_interacting_protein	Scfld418	341182	341682	0.00236261	UpMeth_F
ATP13A2	ATPase_type_13A2	Group57	7051075	7051575	0.013254	UpMeth_M
ATP13A2	ATPase_type_13A2	Group57	7095163	7095663	0.0470823	UpMeth_F
ATP13A2	ATPase_type_13A2	Group57	7097668	7098168	0.000109201	UpMeth_F
ATP2B2	ATPase_Ca_transporting_plasma_membrane_2	Group34	1252501	1253502	0.0386281	UpMeth_F
ATP2B2	ATPase_Ca_transporting_plasma_membrane_2	Group34	1268032	1268532	0.0243795	UpMeth_F
ATP2B2	ATPase_Ca_transporting_plasma_membrane_2	Group34	1375246	1375746	0.0128203	UpMeth_M
ATRNL1	attractin-like_1	Group234	1174846	1175346	0.0033928	UpMeth_M
ATRNL1	attractin-like_1	Group234	1315126	1315626	0.0274401	UpMeth_F
ATRNL1	attractin-like_1	Group234	569137	569637	0.0338566	UpMeth_F
ATRNL1	attractin-like_1	Group234	578155	578655	0.00941152	UpMeth_F
ATRNL1	attractin-like_1	Group234	814126	814626	0.0472103	UpMeth_F
ATRNL1	attractin-like_1	Group234	852202	852702	0.0227128	UpMeth_M
ATXN1	ataxin_1	Scfld376	2006005	2006505	0.022843	UpMeth_M
ATXN1	ataxin_1	Scfld376	2030554	2031555	0.0215155	UpMeth_F
AUH	AU_RNA_binding_proteinenoyl-CoA_hydratase	Scfld102	3577642	3578142	0.0390976	UpMeth_F
AUH	AU_RNA_binding_proteinenoyl-CoA_hydratase	Scfld102	3586159	3586659	0.0256456	UpMeth_M
B3GALT1	beta-13-galactosyltransferase_1_1	Group179	3914314	3914814	0.00399839	UpMeth_M
B3GALT1	beta-13-galactosyltransferase_1_1	Group179	3938362	3938862	0.00382378	UpMeth_F
BAHCC1	BAH_and_coiled-coil_domain-containing_protein_1	Group75	12944839	12945339	0.0106093	UpMeth_M
BAHCC1	BAH_and_coiled-coil_domain-containing_protein_1	Group75	12947344	12947844	0.0320173	UpMeth_F
BAHCC1	BAH_and_coiled-coil_domain-containing_protein_1	Group75	13005460	13005960	0.0167166	UpMeth_F
BAHCC1	BAH_and_coiled-coil_domain-containing_protein_1	Group75	13008967	13009467	0.0219367	UpMeth_F
BAHCC1	BAH_and_coiled-coil_domain-containing_protein_1	Group75	13009969	13010970	0.00361883	UpMeth_F
BDP1	B_double_prime_1_subunit_of_RNA_polymerase_III_transcription_initiation_factor_IIIB	Group144	9016498	9016998	0.0380912	UpMeth_M
BDP1	B_double_prime_1_subunit_of_RNA_polymerase_III_transcription_initiation_factor_IIIB	Group144	9044554	9045054	0.0159588	UpMeth_F
BMI1	BMI1_polycomb_ring_finger_oncogene	Scfld93	1975444	1975944	0.0219271	UpMeth_F
BMI1	BMI1_polycomb_ring_finger_oncogene	Scfld93	1981957	1982958	0.0175256	UpMeth_M
BMPR2	bone_morphogenetic_protein_receptor_type-2	Scfld219	2165824	2166324	0.00209741	UpMeth_F
BMPR2	bone_morphogenetic_protein_receptor_type-2	Scfld219	2191375	2191875	0.0117803	UpMeth_M
C2	complement_C2	Group29	116233	116733	0.0309787	UpMeth_F
C2	complement_C2	Group29	87676	88176	0.0309787	UpMeth_M
CACHD1	cache_domain_containing_1	Scfld40	560620	561120	0.0111696	UpMeth_M
CACHD1	cache_domain_containing_1	Scfld40	610219	610719	0.00544186	UpMeth_F
CACNA1B	calcium_channel_voltage-dependent_N_type_alpha_1B_subunit	Scfld437	723946	724947	0.0326772	UpMeth_M
CACNA1B	calcium_channel_voltage-dependent_N_type_alpha_1B_subunit	Scfld437	972943	973443	0.0116599	UpMeth_F
CACNA1C	calcium_channel_voltage-dependent_L_type_alpha_1C_subunit	Group142	2391775	2392275	0.0358263	UpMeth_M
CACNA1C	calcium_channel_voltage-dependent_L_type_alpha_1C_subunit	Group142	2615221	2615721	0.0301366	UpMeth_F
CACNA1C	calcium_channel_voltage-dependent_L_type_alpha_1C_subunit	Group142	2791573	2792073	0.0301366	UpMeth_F
CACNA1E	calcium_channel_voltage-dependent_R_type_alpha_1E_subunit	Group185	7753978	7754478	0.0319004	UpMeth_F
CACNA1E	calcium_channel_voltage-dependent_R_type_alpha_1E_subunit	Group185	7784539	7785039	0.0461209	UpMeth_M
CACNA1E	calcium_channel_voltage-dependent_R_type_alpha_1E_subunit	Group185	7949368	7949868	0.0438209	UpMeth_F
CACNA1E	calcium_channel_voltage-dependent_R_type_alpha_1E_subunit	Group185	7971913	7972413	0.0181131	UpMeth_M
CACNA2D3	calcium_channel_voltage-dependent_alpha_2delta_subunit_3	Group222	1339174	1339674	0.0229317	UpMeth_F
CACNA2D3	calcium_channel_voltage-dependent_alpha_2delta_subunit_3	Group222	1416328	1417329	0.0336874	UpMeth_M
CAMK4	calciumcalmodulin-dependent_protein_kinase_IV	Group55	1955404	1955904	0.0312401	UpMeth_M
CAMK4	calciumcalmodulin-dependent_protein_kinase_IV	Group55	2110213	2110713	0.0304092	UpMeth_F
CAMKMT	calmodulin-lysine_N-methyltransferase	Group283	2680852	2681352	0.000429085	UpMeth_F
CAMKMT	calmodulin-lysine_N-methyltransferase	Group283	2746984	2747484	0.0394404	UpMeth_M
CAMKMT	calmodulin-lysine_N-methyltransferase	Group283	2855200	2855700	0.0464519	UpMeth_M
CAMTA2	calmodulin_binding_transcription_activator_2	Group266	127255	127755	0.0355904	UpMeth_F
CAMTA2	calmodulin_binding_transcription_activator_2	Group266	130762	131262	0.0031285	UpMeth_M
CCDC12	coiled-coil_domain_containing_12	Scfld395	1752499	1752999	0.0103397	UpMeth_F
CCDC12	coiled-coil_domain_containing_12	Scfld395	1771036	1771536	0.0219794	UpMeth_F
CCDC12	coiled-coil_domain_containing_12	Scfld395	1846687	1847187	0.0365807	UpMeth_M
CCDC132	coiled-coil_domain_containing_132	Scfld369	723946	724446	0.0445034	UpMeth_M
CCDC132	coiled-coil_domain_containing_132	Scfld369	815128	815628	0.0113654	UpMeth_F
CCDC132	coiled-coil_domain_containing_132	Scfld369	817633	818634	0.00139487	UpMeth_F
CCDC171	coiled-coil_domain_containing_171	Group264	1290577	1291077	0.0283865	UpMeth_F
CCDC171	coiled-coil_domain_containing_171	Group264	1342180	1342680	0.0214107	UpMeth_M
CCDC19	coiled-coil_domain_containing_19	Scfld674	872242	872742	0.0428987	UpMeth_F
CCDC19	coiled-coil_domain_containing_19	Scfld674	892783	893283	0.00473016	UpMeth_M
CCDC61	coiled-coil_domain_containing_61	Group83	1714924	1715424	0.0261509	UpMeth_M
CCDC61	coiled-coil_domain_containing_61	Group83	1730455	1730955	0.000565635	UpMeth_F
CCSER2	coiled-coil_serine-rich_protein_2	Scfld290	612223	612723	0.00579985	UpMeth_M
CCSER2	coiled-coil_serine-rich_protein_2	Scfld290	692884	693384	0.00630773	UpMeth_F
CDC14B	cell_division_cycle_14B	Scfld144	202405	203406	0.00609926	UpMeth_F
CDC14B	cell_division_cycle_14B	Scfld144	228958	229458	0.0239704	UpMeth_M
CDH12	cadherin-12-like	Group177	7095664	7096665	0.0158488	UpMeth_M
CDH12	cadherin-12-like	Group177	7392757	7393257	0.0116421	UpMeth_M
CDH12	cadherin-12-like	Group177	7554079	7554579	0.0234384	UpMeth_F
CDH13	cadherin-13_1	Group210	7063099	7063599	0.0288335	UpMeth_M
CDH13	cadherin-13_1	Group210	7134241	7134741	0.000329088	UpMeth_F
CDH13	cadherin-13_1	Group210	7503979	7504980	0.0152348	UpMeth_M
CDK14	cyclin-dependent_kinase_14	Group68	1821637	1822137	0.00462837	UpMeth_F
CDK14	cyclin-dependent_kinase_14	Group68	1833160	1833660	0.0143524	UpMeth_M
CDK6	cyclin-dependent_kinase_6	Scfld369	330160	330660	0.0148065	UpMeth_M
CDK6	cyclin-dependent_kinase_6	Scfld369	391282	391782	0.00666459	UpMeth_F
CDON	cell_adhesion_associated_oncogene_regulated	Group258	2900290	2901291	0.0392361	UpMeth_M
CDON	cell_adhesion_associated_oncogene_regulated	Group258	3000490	3000990	0.022371	UpMeth_F
CELF4	CUGBP_Elav-like_family_member_4	Group285	3846679	3847179	0.0154704	UpMeth_M
CELF4	CUGBP_Elav-like_family_member_4	Group285	3869725	3870225	0.0322826	UpMeth_F
CELSR1	cadherin_EGF_LAG_seven-pass_G-type_receptor_1	Group125	8668303	8668803	0.0202133	UpMeth_F
CELSR1	cadherin_EGF_LAG_seven-pass_G-type_receptor_1	Group125	8920807	8921307	0.000937953	UpMeth_M
CEP170B	centrosomal_protein_170B	Group112	2694880	2695881	0.00755744	UpMeth_M
CEP170B	centrosomal_protein_170B	Group112	2738968	2739468	0.0148269	UpMeth_F
CEP85L	centrosomal_protein_85kDa-like	Group40	1508512	1509012	0.0312622	UpMeth_F
CEP85L	centrosomal_protein_85kDa-like	Group40	1515526	1516026	0.0105253	UpMeth_M
CHEK2	checkpoint_kinase_2	Scfld519	893785	894285	5.09328e-06	UpMeth_F
CHEK2	checkpoint_kinase_2	Scfld519	917833	918333	0.0220254	UpMeth_M
CHGB	chromogranin_B_secretogranin_1	Group133	7893757	7894257	0.0423056	UpMeth_M
CHGB	chromogranin_B_secretogranin_1	Group133	7921813	7922313	0.00502641	UpMeth_F
CHID1	chitinase_domain_containing_1	Scfld275	105712	106713	0.0208798	UpMeth_M
CHID1	chitinase_domain_containing_1	Scfld275	188377	188877	0.000570195	UpMeth_F
CHN1	chimerin_1	Scfld49	1320637	1321137	4.59481e-05	UpMeth_F
CHN1	chimerin_1	Scfld49	1325146	1326147	0.0287205	UpMeth_F
CHN1	chimerin_1	Scfld49	1444885	1445385	0.0298566	UpMeth_M
CHRM3	cholinergic_receptor_muscarinic_3	Scfld50	1328152	1328652	0.0249078	UpMeth_F
CHRM3	cholinergic_receptor_muscarinic_3	Scfld50	1353703	1354203	0.0284887	UpMeth_F
CHRM3	cholinergic_receptor_muscarinic_3	Scfld50	1462921	1463421	0.0341186	UpMeth_M
CIB2	calcium_and_integrin_binding_family_member_2	Group250	241984	242484	0.0123367	UpMeth_M
CIB2	calcium_and_integrin_binding_family_member_2	Group250	273046	273546	0.00305206	UpMeth_M
CIB2	calcium_and_integrin_binding_family_member_2	Group250	279058	279558	0.000224302	UpMeth_F
CLASP1	CLIP-associating_protein_1_1	Group33	10116193	10116693	0.0242688	UpMeth_F
CLASP1	CLIP-associating_protein_1_1	Group33	9996454	9996954	0.000624705	UpMeth_M
CMC2	COX_assembly_mitochondrial_protein_2_homolog_1	Group210	9068101	9068601	0.00978029	UpMeth_M
CMC2	COX_assembly_mitochondrial_protein_2_homolog_1	Group210	9092650	9093150	0.00766261	UpMeth_F
CMIP	c-Maf_inducing_protein	Group210	8507482	8507982	0.00359224	UpMeth_M
CMIP	c-Maf_inducing_protein	Group210	8518504	8519004	0.00673717	UpMeth_F
CNKSR2	connector_enhancer_of_kinase_suppressor_of_Ras_2	Group54	2069632	2070132	0.0449508	UpMeth_F
CNKSR2	connector_enhancer_of_kinase_suppressor_of_Ras_2	Group54	2083660	2084160	6.47194e-07	UpMeth_M
CNTNAP2	contactin_associated_protein-like_2	Scfld47	3808102	3809103	0.0350742	UpMeth_F
CNTNAP2	contactin_associated_protein-like_2	Scfld47	4074634	4075134	0.00703138	UpMeth_M
CNTNAP2	contactin_associated_protein-like_2	Scfld47	5185852	5186853	0.0145776	UpMeth_F
CNTNAP2	contactin_associated_protein-like_2	Scfld47	5241964	5242464	0.0348766	UpMeth_F
CNTNAP2	contactin_associated_protein-like_2	Scfld47	5393266	5393766	0.0010229	UpMeth_M
CNTNAP5	contactin_associated_protein-like_5	Group33	6294565	6295065	0.0443727	UpMeth_F
CNTNAP5	contactin_associated_protein-like_5	Group33	6390757	6391257	0.0215411	UpMeth_M
CNTNAP5	contactin_associated_protein-like_5	Group33	6415306	6415806	0.0330737	UpMeth_F
CNTNAP5	contactin_associated_protein-like_5	Group33	6576127	6576627	0.0492188	UpMeth_M
CNTNAP5	contactin_associated_protein-like_5	Group33	6746968	6747969	0.0241095	UpMeth_F
COL22A1	collagen_alpha-1XXII_chain	Group190	4138762	4139262	0.00752206	UpMeth_F
COL22A1	collagen_alpha-1XXII_chain	Group190	4252990	4253490	0.0319923	UpMeth_M
COL26A1	collagen_alpha-1XXVI_chain_1	Group94	10556572	10557072	0.00543018	UpMeth_M
COL26A1	collagen_alpha-1XXVI_chain_1	Group94	10683826	10684326	0.0133115	UpMeth_F
COL26A1	collagen_alpha-1XXVI_chain_1	Group94	10717393	10718394	0.0138773	UpMeth_M
COL8A1	collagen_alpha-1VIII_chain_1	Group82	127756	128256	0.0269076	UpMeth_M
COL8A1	collagen_alpha-1VIII_chain_1	Group82	168337	168837	0.0491595	UpMeth_F
COL8A1	collagen_alpha-1VIII_chain_1	Group82	186373	186873	0.00813644	UpMeth_F
CPEB3	cytoplasmic_polyadenylation_element_binding_protein_3	Scfld68	4266016	4266516	3.2511e-05	UpMeth_M
CPEB3	cytoplasmic_polyadenylation_element_binding_protein_3	Scfld68	4288060	4289061	0.0114025	UpMeth_M
CPEB3	cytoplasmic_polyadenylation_element_binding_protein_3	Scfld68	4289563	4290063	0.0280925	UpMeth_F
CPEB3	cytoplasmic_polyadenylation_element_binding_protein_3	Scfld68	4303090	4304091	0.0114329	UpMeth_F
CPNE4	copine-4_1	Group3	5411302	5411802	0.0386951	UpMeth_F
CPNE4	copine-4_1	Group3	5502985	5503485	0.0223056	UpMeth_M
CPNE4	copine-4_1	Group3	5614207	5614707	0.0123966	UpMeth_F
CPNE8	copine-8	Group125	8223916	8224416	0.0167673	UpMeth_F
CPNE8	copine-8	Group125	8239447	8240448	0.00674587	UpMeth_M
CRK	adapter_molecule_crk_1	Scfld1358	103708	104208	0.000263553	UpMeth_M
CRK	adapter_molecule_crk_1	Scfld1358	78157	78657	0.00128015	UpMeth_F
CSMD1	CUB_and_sushi_domain-containing_protein_1	Group165	6925324	6925824	0.0471655	UpMeth_F
CSMD1	CUB_and_sushi_domain-containing_protein_1	Group165	8041051	8041551	0.0138786	UpMeth_F
CSMD1	CUB_and_sushi_domain-containing_protein_1	Group165	8800567	8801067	0.0295968	UpMeth_M
CSMD3	CUB_and_sushi_domain-containing_protein_3_1	Group131	10204870	10205370	0.0351623	UpMeth_M
CSMD3	CUB_and_sushi_domain-containing_protein_3_1	Group131	10371703	10372203	0.00686779	UpMeth_M
CSMD3	CUB_and_sushi_domain-containing_protein_3_1	Group131	9325114	9326115	0.00795292	UpMeth_M
CSMD3	CUB_and_sushi_domain-containing_protein_3_1	Group131	9735433	9735933	0.00686779	UpMeth_F
CSMD3	CUB_and_sushi_domain-containing_protein_3_1	Group131	9857677	9858177	0.0378848	UpMeth_F
CSNK1G1	casein_kinase_1_gamma_1	Group46	1726447	1726947	0.0215057	UpMeth_M
CSNK1G1	casein_kinase_1_gamma_1	Group46	1731457	1731957	0.0261022	UpMeth_F
CSNK1G1	casein_kinase_1_gamma_1	Group46	1860214	1860714	0.0218063	UpMeth_F
CTIF	CBP8020-dependent_translation_initiation_factor	Scfld0	21973861	21974361	0.0242754	UpMeth_F
CTIF	CBP8020-dependent_translation_initiation_factor	Scfld0	22175764	22176264	0.0102485	UpMeth_F
CTIF	CBP8020-dependent_translation_initiation_factor	Scfld0	22232377	22232877	0.0242754	UpMeth_M
CTNNA3	catenin_alpha-3-like_1	Scfld6	418837	419337	0.000223468	UpMeth_M
CTNNA3	catenin_alpha-3-like_1	Scfld6	441883	442383	0.0499411	UpMeth_F
CTNNA3	catenin_alpha-3-like_1	Scfld6	567133	568134	0.0191234	UpMeth_F
CTNND2	catenin_cadherin-associated_protein_delta_2	Group47	558616	559116	0.00838778	UpMeth_F
CTNND2	catenin_cadherin-associated_protein_delta_2	Group47	656311	656811	0.0137588	UpMeth_M
CTNND2	catenin_cadherin-associated_protein_delta_2	Group47	721942	722442	0.039421	UpMeth_F
CTTNBP2	cortactin_binding_protein_2	Group111	2207407	2207907	0.00162193	UpMeth_F
CTTNBP2	cortactin_binding_protein_2	Group111	2356204	2356704	0.0413924	UpMeth_M
CUL1	cullin_1	Scfld47	3650287	3650787	0.0124818	UpMeth_M
CUL1	cullin_1	Scfld47	3707902	3708402	0.0285571	UpMeth_F
DCC	deleted_in_colorectal_carcinoma	Scfld0	17870671	17871171	0.044543	UpMeth_F
DCC	deleted_in_colorectal_carcinoma	Scfld0	17931292	17932293	0.00928309	UpMeth_M
DCC	deleted_in_colorectal_carcinoma	Scfld0	18819064	18819564	0.0217821	UpMeth_F
DCC	deleted_in_colorectal_carcinoma	Scfld0	18906739	18907239	0.0293738	UpMeth_F
DCC	deleted_in_colorectal_carcinoma	Scfld0	18934294	18934794	0.0263904	UpMeth_F
DCLK1	doublecortin-like_kinase_1	Group123	1124245	1124745	0.037093	UpMeth_M
DCLK1	doublecortin-like_kinase_1	Group123	1236970	1237470	0.037093	UpMeth_F
DCTN6	dynactin_6	Group86	1273042	1273542	0.0284731	UpMeth_M
DCTN6	dynactin_6	Group86	1289575	1290075	0.0451705	UpMeth_F
DDX54	ATP-dependent_RNA_helicase_DDX54	Scfld825	49099	49599	0.0339328	UpMeth_F
DDX54	ATP-dependent_RNA_helicase_DDX54	Scfld825	56614	57114	0.0444202	UpMeth_M
DENND6B	DENNMADD_domain_containing_6B	Group252	1304104	1304604	0.0452267	UpMeth_F
DENND6B	DENNMADD_domain_containing_6B	Group252	1338673	1339173	0.0208617	UpMeth_M
DEPDC1B	DEP_domain_containing_1B	Group48	416833	417333	0.00727235	UpMeth_M
DEPDC1B	DEP_domain_containing_1B	Group48	418336	418836	0.046119	UpMeth_F
DEPDC1B	DEP_domain_containing_1B	Group48	441382	441882	0.046119	UpMeth_M
DGKB	diacylglycerol_kinase_beta_1	Scfld237	224449	224949	0.0268763	UpMeth_M
DGKB	diacylglycerol_kinase_beta_1	Scfld237	454408	454908	0.0415964	UpMeth_F
DGKB	diacylglycerol_kinase_beta_1	Scfld237	472945	473445	0.0417008	UpMeth_F
DGKB	diacylglycerol_kinase_beta_1	Scfld237	589678	590178	0.0415964	UpMeth_M
DGKD	diacylglycerol_kinase_delta_130kDa	Group13	372745	373746	0.0168234	UpMeth_M
DGKD	diacylglycerol_kinase_delta_130kDa	Group13	501001	501501	0.021892	UpMeth_F
DGKI	diacylglycerol_kinase_iota	Group287	1673842	1674342	0.00813779	UpMeth_F
DGKI	diacylglycerol_kinase_iota	Group287	1706407	1706907	0.0489774	UpMeth_M
DIAPH3	diaphanous-related_formin_3	Scfld1	3666319	3666819	0.00987085	UpMeth_F
DIAPH3	diaphanous-related_formin_3	Scfld1	3784555	3785055	0.0165999	UpMeth_M
DIDO1	death_inducer-obliterator_1	Scfld95	515530	516030	0.0318115	UpMeth_M
DIDO1	death_inducer-obliterator_1	Scfld95	541081	541581	0.0318115	UpMeth_F
DIP2A	DIP2_disco-interacting_protein_2_homolog_A_Drosophila	Scfld714	719938	720438	0.0436463	UpMeth_M
DIP2A	DIP2_disco-interacting_protein_2_homolog_A_Drosophila	Scfld714	733465	733965	0.00171156	UpMeth_F
DIP2C	DIP2_disco-interacting_protein_2_homolog_C_Drosophila	Scfld321	1147291	1147791	0.0171162	UpMeth_F
DIP2C	DIP2_disco-interacting_protein_2_homolog_C_Drosophila	Scfld321	1294084	1294584	0.0495215	UpMeth_M
DIP2C	DIP2_disco-interacting_protein_2_homolog_C_Drosophila	Scfld321	858715	859215	0.00957856	UpMeth_M
DIP2C	DIP2_disco-interacting_protein_2_homolog_C_Drosophila	Scfld321	894787	895788	3.10354e-07	UpMeth_M
DIP2C	DIP2_disco-interacting_protein_2_homolog_C_Drosophila	Scfld321	915829	916329	0.00100079	UpMeth_M
DIP2C	DIP2_disco-interacting_protein_2_homolog_C_Drosophila	Scfld321	969937	970437	0.0495215	UpMeth_F
DIP2C	DIP2_disco-interacting_protein_2_homolog_C_Drosophila	Scfld321	999997	1000998	0.0189398	UpMeth_F
DIS3L2	DIS3-like_exonuclease_2	Group214	512023	512523	0.0473603	UpMeth_M
DIS3L2	DIS3-like_exonuclease_2	Group214	529057	529557	0.0473603	UpMeth_F
DIS3L2	DIS3-like_exonuclease_2	Group214	673345	673845	0.0377253	UpMeth_F
DLG2	discs_large_homolog_2_Drosophila	Group135	1947889	1948389	0.0228706	UpMeth_F
DLG2	discs_large_homolog_2_Drosophila	Group135	2003500	2004501	0.0130954	UpMeth_M
DLG2	discs_large_homolog_2_Drosophila	Group135	2713918	2714418	0.0228706	UpMeth_F
DLG2	discs_large_homolog_2_Drosophila	Group135	3010009	3010509	0.0234342	UpMeth_M
DLG2	discs_large_homolog_2_Drosophila	Group135	3051091	3051591	0.0232707	UpMeth_M
DNAH7	dynein_axonemal_heavy_chain_7	Group244	116233	116733	0.0290205	UpMeth_F
DNAH7	dynein_axonemal_heavy_chain_7	Group244	146794	147795	0.0301775	UpMeth_F
DNAH7	dynein_axonemal_heavy_chain_7	Group244	265531	266532	0.00103474	UpMeth_F
DNAH7	dynein_axonemal_heavy_chain_7	Group244	324649	325149	0.0401117	UpMeth_F
DNAH7	dynein_axonemal_heavy_chain_7	Group244	326653	327153	0.0144607	UpMeth_F
DNAH7	dynein_axonemal_heavy_chain_7	Group244	406813	407313	0.0364543	UpMeth_M
DNAH9	dynein_axonemal_heavy_chain_9	Scfld1723	11524	12525	0.0166373	UpMeth_M
DNAH9	dynein_axonemal_heavy_chain_9	Scfld1723	27055	27555	0.0322413	UpMeth_F
DNAJC1	dnaJ_homolog_subfamily_C_member_1	Scfld93	1712419	1712919	0.0187291	UpMeth_F
DNAJC1	dnaJ_homolog_subfamily_C_member_1	Scfld93	1795084	1796085	0.00204908	UpMeth_M
DNAJC1	dnaJ_homolog_subfamily_C_member_1	Scfld93	1815124	1815624	0.0145714	UpMeth_F
DNAJC13	dnaJ_homolog_subfamily_C_member_13_1	Group3	5125732	5126733	0.0461409	UpMeth_M
DNAJC13	dnaJ_homolog_subfamily_C_member_13_1	Group3	5129740	5130240	0.00357077	UpMeth_F
DNM2	dynamin_2	Group28	644788	645288	0.023039	UpMeth_M
DNM2	dynamin_2	Group28	653305	653805	0.0228276	UpMeth_F
DPP10	dipeptidyl-peptidase_10_non-functional	Group125	1480456	1480956	0.0176752	UpMeth_F
DPP10	dipeptidyl-peptidase_10_non-functional	Group125	1535566	1536066	0.00973391	UpMeth_F
DPP10	dipeptidyl-peptidase_10_non-functional	Group125	1619233	1619733	0.0326115	UpMeth_M
DPP6	dipeptidyl_aminopeptidase-like_protein_6_1	Scfld4	7467907	7468407	0.00134172	UpMeth_M
DPP6	dipeptidyl_aminopeptidase-like_protein_6_1	Scfld4	7473919	7474419	0.017584	UpMeth_F
DPP6	dipeptidyl_aminopeptidase-like_protein_6_1	Scfld4	7515001	7515501	0.0432084	UpMeth_M
DPP6	dipeptidyl_aminopeptidase-like_protein_6_1	Scfld4	7646263	7646763	0.0103752	UpMeth_M
DPP6	dipeptidyl_aminopeptidase-like_protein_6_1	Scfld4	7678327	7679328	0.0237286	UpMeth_F
DPP6	dipeptidyl_aminopeptidase-like_protein_6_1	Scfld4	7697866	7698366	0.0488389	UpMeth_M
DPP6	dipeptidyl_aminopeptidase-like_protein_6_1	Scfld4	7938346	7938846	0.034694	UpMeth_F
DTX1	deltex_homolog_1_Drosophila	Scfld825	238477	238977	0.0134472	UpMeth_F
DTX1	deltex_homolog_1_Drosophila	Scfld825	262024	262524	0.0444202	UpMeth_M
E2F4	E2F_transcription_factor_4_p107p130-binding	Scfld559	278557	279057	0.00327531	UpMeth_M
E2F4	E2F_transcription_factor_4_p107p130-binding	Scfld559	294088	294588	0.00407668	UpMeth_F
ECT2	epithelial_cell_transforming_sequence_2_oncogene	Scfld493	1534063	1534563	0.000124787	UpMeth_F
ECT2	epithelial_cell_transforming_sequence_2_oncogene	Scfld493	1551598	1552098	0.00326765	UpMeth_M
EEFSEC	eukaryotic_elongation_factor_selenocysteine-tRNA-specific	Group146	2177347	2177847	0.044441	UpMeth_M
EEFSEC	eukaryotic_elongation_factor_selenocysteine-tRNA-specific	Group146	2195383	2195883	0.042462	UpMeth_M
EEFSEC	eukaryotic_elongation_factor_selenocysteine-tRNA-specific	Group146	2202397	2202897	0.0124417	UpMeth_F
EFNA2	ephrin-A2	Scfld83	4373731	4374231	0.0458263	UpMeth_M
EFNA2	ephrin-A2	Scfld83	4388761	4389261	0.0446253	UpMeth_M
EFNA2	ephrin-A2	Scfld83	4432348	4432848	0.0310799	UpMeth_F
EFNA5	ephrin-A5	Group55	5023528	5024028	0.0329328	UpMeth_M
EFNA5	ephrin-A5	Group55	5037556	5038056	0.0312401	UpMeth_F
EFNA5	ephrin-A5	Group55	4800082	4800582	0.0421858	UpMeth_M
EFNA5	ephrin-A5	Group55	4821625	4822125	0.00899918	UpMeth_F
EFNA5	ephrin-A5	Group55	4931845	4932345	0.0211231	UpMeth_F
EFNA5	ephrin-A5	Group55	4938358	4938858	0.0351097	UpMeth_M
EFNA5	ephrin-A5	Group55	4971424	4971924	0.00370484	UpMeth_M
EFNA5	ephrin-A5	Group55	5005492	5005992	0.0129948	UpMeth_M
EGFR	epidermal_growth_factor_receptor	Group132	1198894	1199895	0.000227082	UpMeth_M
EGFR	epidermal_growth_factor_receptor	Group132	1311619	1312119	0.0364617	UpMeth_F
EGFR	epidermal_growth_factor_receptor	Group132	1352701	1353201	0.0391567	UpMeth_F
EGFR	epidermal_growth_factor_receptor	Group132	1353703	1354203	0.0234935	UpMeth_F
EHBP1	EH_domain_binding_protein_1	Group130	656311	657312	0.00178629	UpMeth_M
EHBP1	EH_domain_binding_protein_1	Group130	778555	779055	0.0036501	UpMeth_M
EHBP1	EH_domain_binding_protein_1	Group130	842182	842682	0.00255537	UpMeth_F
EIF2AK4	eukaryotic_translation_initiation_factor_2_alpha_kinase_4	Scfld132	1963921	1964922	0.00676839	UpMeth_F
EIF2AK4	eukaryotic_translation_initiation_factor_2_alpha_kinase_4	Scfld132	2012518	2013018	0.0121028	UpMeth_M
EIF2B3	eukaryotic_translation_initiation_factor_2B_subunit_3_gamma_58kDa	Scfld100	4395274	4395774	0.0325307	UpMeth_M
EIF2B3	eukaryotic_translation_initiation_factor_2B_subunit_3_gamma_58kDa	Scfld100	4397779	4398279	0.0221365	UpMeth_F
EIF2B3	eukaryotic_translation_initiation_factor_2B_subunit_3_gamma_58kDa	Scfld100	4416316	4416816	0.00701091	UpMeth_M
ELL	elongation_factor_RNA_polymerase_II	Group11	3183355	3183855	0.020201	UpMeth_M
ELL	elongation_factor_RNA_polymerase_II	Group11	3205399	3206400	0.00310405	UpMeth_F
ELMO1	engulfment_and_cell_motility_1	Group132	6763501	6764001	0.0374287	UpMeth_F
ELMO1	engulfment_and_cell_motility_1	Group132	6789553	6790053	0.000879527	UpMeth_M
EMILIN3	elastin_microfibril_interfacer_3	Group267	1522039	1522539	0.0464303	UpMeth_M
EMILIN3	elastin_microfibril_interfacer_3	Group267	1525045	1526046	0.00475353	UpMeth_F
EPB41	erythrocyte_membrane_protein_band_4.1_elliptocytosis_1_RH-linked	Group117	1550095	1550595	0.0152806	UpMeth_M
EPB41	erythrocyte_membrane_protein_band_4.1_elliptocytosis_1_RH-linked	Group117	1670335	1670835	0.0339587	UpMeth_F
EPB41L4A	band_4.1-like_protein_4A_1	Group55	1381759	1382259	0.0129948	UpMeth_M
EPB41L4A	band_4.1-like_protein_4A_1	Group55	1475446	1475946	0.0373304	UpMeth_F
EPB41L4A	band_4.1-like_protein_4A_1	Group55	1521538	1522038	0.0329328	UpMeth_M
EPHA3	EPH_receptor_A3	Group82	9136237	9136737	0.0103308	UpMeth_F
EPHA3	EPH_receptor_A3	Group82	9139744	9140745	0.0160379	UpMeth_F
EPHA3	EPH_receptor_A3	Group82	9364192	9364692	0.00813644	UpMeth_M
EPHA3	EPH_receptor_A3	Group82	9373210	9373710	0.0191735	UpMeth_F
EPHA3	EPH_receptor_A3	Group82	9506977	9507477	0.0399318	UpMeth_F
EPHA6	EPH_receptor_A6	Group82	12541033	12541533	0.0092976	UpMeth_M
EPHA6	EPH_receptor_A6	Group82	12612676	12613176	0.0336217	UpMeth_M
EPHA6	EPH_receptor_A6	Group82	13030009	13030509	0.0417462	UpMeth_F
EPHA6	EPH_receptor_A6	Group82	13045540	13046040	0.0269076	UpMeth_F
EPHA6	EPH_receptor_A6	Group82	13110670	13111170	0.0191735	UpMeth_F
EPHB2	EPH_receptor_B2	Group57	4734451	4734951	0.0171694	UpMeth_M
EPHB2	EPH_receptor_B2	Group57	5025532	5026032	0.00831466	UpMeth_M
EPHB2	EPH_receptor_B2	Group57	5058097	5058597	7.82356e-07	UpMeth_F
EPS15L1	epidermal_growth_factor_receptor_pathway_substrate_15-like_1	Group11	4661305	4661805	0.00379834	UpMeth_F
EPS15L1	epidermal_growth_factor_receptor_pathway_substrate_15-like_1	Group11	4662307	4662807	0.0377075	UpMeth_M
EPS15L1	epidermal_growth_factor_receptor_pathway_substrate_15-like_1	Group11	4710904	4711404	0.0105535	UpMeth_M
ERC2	ELKSRAB6-interactingCAST_family_member_2	Group222	2353699	2354700	0.0336874	UpMeth_M
ERC2	ELKSRAB6-interactingCAST_family_member_2	Group222	2425843	2426343	0.000388393	UpMeth_F
ESRRG	estrogen-related_receptor_gamma	Group148	2393779	2394279	0.0376845	UpMeth_F
ESRRG	estrogen-related_receptor_gamma	Group148	2489971	2490471	0.0177556	UpMeth_M
ESYT3	extended_synaptotagmin-3	Group33	14526496	14526996	0.0452489	UpMeth_M
ESYT3	extended_synaptotagmin-3	Group33	14569081	14570082	0.0115903	UpMeth_F
EXD3	exonuclease_3-5_domain_containing_3	Group280	205411	205911	0.031627	UpMeth_M
EXD3	exonuclease_3-5_domain_containing_3	Group280	431362	431862	0.0096604	UpMeth_F
EXD3	exonuclease_3-5_domain_containing_3	Group280	482464	483465	0.00484312	UpMeth_M
EXD3	exonuclease_3-5_domain_containing_3	Group280	496492	496992	0.0376088	UpMeth_M
EZH2	enhancer_of_zeste_homolog_2_Drosophila	Scfld47	3561610	3562110	0.0169446	UpMeth_F
EZH2	enhancer_of_zeste_homolog_2_Drosophila	Scfld47	3650287	3650787	0.0124818	UpMeth_M
FAM126B	family_with_sequence_similarity_126_member_B	Scfld587	36073	36573	0.0428812	UpMeth_M
FAM126B	family_with_sequence_similarity_126_member_B	Scfld587	39580	40581	0.0218768	UpMeth_F
FAM135B	family_with_sequence_similarity_135_member_B	Group190	3454897	3455397	0.0312382	UpMeth_M
FAM135B	family_with_sequence_similarity_135_member_B	Group190	3797581	3798081	0.030693	UpMeth_F
FAM135B	family_with_sequence_similarity_135_member_B	Group190	3903292	3903792	0.047599	UpMeth_F
FAM160B1	family_with_sequence_similarity_160_member_B1	Group234	1581157	1581657	0.0291128	UpMeth_M
FAM160B1	family_with_sequence_similarity_160_member_B1	Group234	1585666	1586667	0.0196907	UpMeth_F
FAM171A1	family_with_sequence_similarity_171_member_A1	Group68	4855192	4855692	0.0394963	UpMeth_M
FAM171A1	family_with_sequence_similarity_171_member_A1	Group68	4886254	4886754	0.0495887	UpMeth_M
FAM171A1	family_with_sequence_similarity_171_member_A1	Group68	4983448	4983948	0.00110477	UpMeth_F
FAM189A1	family_with_sequence_similarity_189_member_A1	Group99	2834158	2834658	0.023307	UpMeth_M
FAM189A1	family_with_sequence_similarity_189_member_A1	Group99	3225439	3225939	0.0066654	UpMeth_F
FAM189A1	family_with_sequence_similarity_189_member_A1	Group99	3261010	3262512	0.0116878	UpMeth_F
FAM189A1	family_with_sequence_similarity_189_member_A1	Group99	3343174	3343674	0.0480774	UpMeth_M
FAM193A	family_with_sequence_similarity_193_member_A	Scfld734	427354	427854	0.0350878	UpMeth_M
FAM193A	family_with_sequence_similarity_193_member_A	Scfld734	461422	462423	0.0402104	UpMeth_F
FAM19A2	family_with_sequence_similarity_19_chemokine_C-C_motif-like_member_A2	Scfld108	2008009	2008509	0.00210942	UpMeth_F
FAM19A2	family_with_sequence_similarity_19_chemokine_C-C_motif-like_member_A2	Scfld108	2118730	2119731	0.0150473	UpMeth_M
FAM19A2	family_with_sequence_similarity_19_chemokine_C-C_motif-like_member_A2	Scfld108	2197888	2198388	0.0218133	UpMeth_F
FANCA	Fanconi_anemia_complementation_group_A	Scfld330	2001997	2002497	0.0135642	UpMeth_F
FANCA	Fanconi_anemia_complementation_group_A	Scfld330	2006005	2006505	0.045366	UpMeth_M
FAT3	FAT_atypical_cadherin_3	Scfld133	1115227	1115727	0.00951296	UpMeth_M
FAT3	FAT_atypical_cadherin_3	Scfld133	1228453	1229454	0.0197171	UpMeth_F
FAT3	FAT_atypical_cadherin_3	Scfld133	1289074	1289574	0.018011	UpMeth_M
FAT3	FAT_atypical_cadherin_3	Scfld133	1330156	1330656	0.0369208	UpMeth_M
FAT3	FAT_atypical_cadherin_3	Scfld133	1625746	1626246	0.0323294	UpMeth_M
FBN1	fibrillin_1	Scfld132	2847184	2847684	0.0121028	UpMeth_F
FBN1	fibrillin_1	Scfld132	2861212	2861712	0.00143398	UpMeth_M
FBN1	fibrillin_1	Scfld132	2932855	2933355	0.0306008	UpMeth_F
FBN2	fibrillin_2	Scfld102	1016530	1017030	0.0256456	UpMeth_M
FBN2	fibrillin_2	Scfld102	1023043	1023543	0.0345006	UpMeth_F
FBXL13	F-box_and_leucine-rich_repeat_protein_13	Scfld196	1476448	1477449	0.0219439	UpMeth_M
FBXL13	F-box_and_leucine-rich_repeat_protein_13	Scfld196	1480957	1481457	2.04637e-05	UpMeth_F
FBXL17	F-box_and_leucine-rich_repeat_protein_17	Group55	4125235	4125735	0.0129948	UpMeth_M
FBXL17	F-box_and_leucine-rich_repeat_protein_17	Group55	4211908	4212408	0.0326299	UpMeth_F
FER	fer_fpsfes_related_tyrosine_kinase	Group55	3524035	3524535	0.0329328	UpMeth_F
FER	fer_fpsfes_related_tyrosine_kinase	Group55	3621229	3621729	0.0324446	UpMeth_M
FER	fer_fpsfes_related_tyrosine_kinase	Group55	3796579	3797079	0.0295077	UpMeth_F
FGF14	fibroblast_growth_factor_14	Scfld114	3990466	3991467	0.000473521	UpMeth_F
FGF14	fibroblast_growth_factor_14	Scfld114	4040566	4041066	0.0331843	UpMeth_M
FHOD3	FH1FH2_domain-containing_protein_3-like_1	Group290	6758992	6759492	0.00274815	UpMeth_M
FHOD3	FH1FH2_domain-containing_protein_3-like_1	Group290	6793060	6793560	0.000310843	UpMeth_F
FHOD3	FH1FH2_domain-containing_protein_3-like_1	Group290	6948370	6948870	0.00479103	UpMeth_F
FILIP1L	filamin_A_interacting_protein_1-like	Group82	715429	715929	0.0491595	UpMeth_F
FILIP1L	filamin_A_interacting_protein_1-like	Group82	768034	769035	0.00993438	UpMeth_M
FILIP1L	filamin_A_interacting_protein_1-like	Group82	920839	921339	0.0491595	UpMeth_M
FNDC1	fibronectin_type_III_domain_containing_1	Group198	2270533	2271033	0.00695642	UpMeth_M
FNDC1	fibronectin_type_III_domain_containing_1	Group198	2301094	2301594	0.0375902	UpMeth_F
FOXC1	forkhead_box_C1	Scfld266	1488973	1489473	0.00618597	UpMeth_M
FOXC1	forkhead_box_C1	Scfld266	1493983	1494483	3.10307e-08	UpMeth_F
FOXC1	forkhead_box_C1	Scfld266	1512019	1512519	0.0069801	UpMeth_M
FOXE1	forkhead_box_E1_thyroid_transcription_factor_2	Group81	3909304	3910305	0.000308689	UpMeth_F
FOXE1	forkhead_box_E1_thyroid_transcription_factor_2	Group81	3910807	3911307	0.0461654	UpMeth_M
FOXO3	forkhead_box_O3	Group136	5167315	5167815	0.0256543	UpMeth_F
FOXO3	forkhead_box_O3	Group136	5179840	5180340	0.044125	UpMeth_M
FUT8	fucosyltransferase_8_alpha_16_fucosyltransferase	Scfld239	2133259	2133759	0.0477773	UpMeth_M
FUT8	fucosyltransferase_8_alpha_16_fucosyltransferase	Scfld239	2150794	2151795	0.01026	UpMeth_M
FUT8	fucosyltransferase_8_alpha_16_fucosyltransferase	Scfld239	2162317	2162817	0.00187314	UpMeth_M
FUT8	fucosyltransferase_8_alpha_16_fucosyltransferase	Scfld239	2205904	2206404	0.0224601	UpMeth_F
GABBR1	gamma-aminobutyric_acid_GABA_B_receptor_1	Scfld958	482464	483465	0.000115057	UpMeth_F
GABBR1	gamma-aminobutyric_acid_GABA_B_receptor_1	Scfld958	507013	507513	0.00176056	UpMeth_M
GABBR2	gamma-aminobutyric_acid_GABA_B_receptor_2	Scfld263	390280	391281	0.00211939	UpMeth_F
GABBR2	gamma-aminobutyric_acid_GABA_B_receptor_2	Scfld263	961921	962421	0.0151476	UpMeth_M
GALNT13	polypeptide_N-acetylgalactosaminyltransferase_13_1	Scfld1	2717926	2718426	0.032222	UpMeth_F
GALNT13	polypeptide_N-acetylgalactosaminyltransferase_13_1	Scfld1	3008506	3009507	0.00542765	UpMeth_M
GALNT16	polypeptide_N-acetylgalactosaminyltransferase_16_1	Scfld206	1641277	1641777	0.0365564	UpMeth_M
GALNT16	polypeptide_N-acetylgalactosaminyltransferase_16_1	Scfld206	1749493	1749993	0.0365564	UpMeth_F
GBF1	golgi_brefeldin_A_resistant_guanine_nucleotide_exchange_factor_1	Group106	242485	243486	0.041494	UpMeth_M
GBF1	golgi_brefeldin_A_resistant_guanine_nucleotide_exchange_factor_1	Group106	244990	246492	0.0107729	UpMeth_F
GBF1	golgi_brefeldin_A_resistant_guanine_nucleotide_exchange_factor_1	Group106	313126	313626	0.00735496	UpMeth_M
GBF1	golgi_brefeldin_A_resistant_guanine_nucleotide_exchange_factor_1	Group106	361222	361722	0.0322805	UpMeth_M
GCC1	GRIP_and_coiled-coil_domain_containing_1	Group252	1245988	1246488	0.00720943	UpMeth_F
GCC1	GRIP_and_coiled-coil_domain_containing_1	Group252	1255507	1256007	0.0372218	UpMeth_M
GDPD5	glycerophosphodiester_phosphodiesterase_domain_containing_5	Group181	434869	435369	0.0443455	UpMeth_M
GDPD5	glycerophosphodiester_phosphodiesterase_domain_containing_5	Group181	590680	591180	0.00911118	UpMeth_F
GLG1	Golgi_apparatus_protein_1	Group25	438376	438876	0.0381019	UpMeth_M
GLG1	Golgi_apparatus_protein_1	Group25	593185	593685	0.0438258	UpMeth_F
GLI3	GLI_family_zinc_finger_3	Group132	4352689	4353189	0.0391567	UpMeth_F
GLI3	GLI_family_zinc_finger_3	Group132	4429843	4430844	0.0213786	UpMeth_M
GLIPR2	GLI_pathogenesis-related_2	Group215	1622239	1622739	0.00917017	UpMeth_M
GLIPR2	GLI_pathogenesis-related_2	Group215	1640275	1641276	0.00633299	UpMeth_F
GLRA4	glycine_receptor_alpha_4	Group107	357214	358215	0.0243149	UpMeth_F
GLRA4	glycine_receptor_alpha_4	Group107	368737	369237	0.00631754	UpMeth_M
GNAI2	guanine_nucleotide-binding_protein_Gi_subunit_alpha-2_1	Group157	755509	756009	0.0353858	UpMeth_F
GNAI2	guanine_nucleotide-binding_protein_Gi_subunit_alpha-2_1	Group157	862723	863223	0.0459185	UpMeth_M
GNAO1	guanine_nucleotide-binding_protein_Go_subunit_alpha_1	Scfld220	1113724	1114224	0.0261143	UpMeth_F
GNAO1	guanine_nucleotide-binding_protein_Go_subunit_alpha_1	Scfld220	1129756	1130256	0.000255463	UpMeth_M
GNAO1	guanine_nucleotide-binding_protein_Go_subunit_alpha_1	Scfld220	1310617	1311117	0.017594	UpMeth_M
GNPDA2	glucosamine-6-phosphate_deaminase_2	Scfld56	5195872	5196372	4.73704e-07	UpMeth_M
GNPDA2	glucosamine-6-phosphate_deaminase_2	Scfld56	5225431	5225931	0.0164769	UpMeth_F
GOLGB1	golgin_B1	Scfld670	825148	825648	0.0236773	UpMeth_M
GOLGB1	golgin_B1	Scfld670	864226	865227	0.000153042	UpMeth_F
GPM6B	glycoprotein_M6B	Group139	3044578	3045078	0.0306134	UpMeth_M
GPM6B	glycoprotein_M6B	Group139	3162313	3162813	0.0429021	UpMeth_F
GPM6B	glycoprotein_M6B	Group139	3205399	3205899	0.0388152	UpMeth_M
GRAMD4	GRAM_domain_containing_4	Group125	9090646	9091647	0.00768671	UpMeth_M
GRAMD4	GRAM_domain_containing_4	Group125	9098662	9099162	0.0326115	UpMeth_M
GRAMD4	GRAM_domain_containing_4	Group125	9128722	9129222	0.0176752	UpMeth_F
GRAMD4	GRAM_domain_containing_4	Group125	9130726	9131226	0.0176752	UpMeth_M
GRB10	growth_factor_receptor-bound_protein_10	Group2	8463394	8463894	0.0319853	UpMeth_F
GRB10	growth_factor_receptor-bound_protein_10	Group2	8481430	8481930	0.0319853	UpMeth_M
GRIK1	glutamate_receptor_ionotropic_kainate_1	Group85	623746	624246	0.0251298	UpMeth_M
GRIK1	glutamate_receptor_ionotropic_kainate_1	Group85	681361	681861	0.0214596	UpMeth_M
GRIK1	glutamate_receptor_ionotropic_kainate_1	Group85	711922	712422	0.0280524	UpMeth_F
GRIK2	glutamate_receptor_ionotropic_kainate_2	Group136	10781521	10782021	0.0470817	UpMeth_M
GRIK2	glutamate_receptor_ionotropic_kainate_2	Group136	11136730	11137731	8.35353e-05	UpMeth_M
GRIK2	glutamate_receptor_ionotropic_kainate_2	Group136	11237431	11237931	0.00478825	UpMeth_F
GRIP2	glutamate_receptor_interacting_protein_2	Group146	5676331	5676831	0.0241969	UpMeth_M
GRIP2	glutamate_receptor_interacting_protein_2	Group146	5842663	5843163	0.0172169	UpMeth_M
GRIP2	glutamate_receptor_interacting_protein_2	Group146	5923825	5924325	0.040872	UpMeth_F
GSK3B	glycogen_synthase_kinase_3_beta	Group217	1442380	1442880	0.0118848	UpMeth_F
GSK3B	glycogen_synthase_kinase_3_beta	Group217	1457911	1458411	0.0226001	UpMeth_M
GSK3B	glycogen_synthase_kinase_3_beta	Group217	1523041	1523541	0.0118848	UpMeth_M
GSK3B	glycogen_synthase_kinase_3_beta	Group217	1539574	1540074	0.0343321	UpMeth_M
HECW1	E3_ubiquitin-protein_ligase_HECW1_1	Group132	368737	369237	0.0171219	UpMeth_F
HECW1	E3_ubiquitin-protein_ligase_HECW1_1	Group132	423346	423846	0.0364617	UpMeth_M
HECW1	E3_ubiquitin-protein_ligase_HECW1_1	Group132	482965	483465	0.00454863	UpMeth_F
HEG1	heart_development_protein_with_EGF-like_domains_1	Group33	13726399	13726899	0.00466447	UpMeth_M
HEG1	heart_development_protein_with_EGF-like_domains_1	Group33	13751950	13752450	0.0330737	UpMeth_F
HERC2	E3_ubiquitin-protein_ligase_HERC2	Group77	7167808	7168308	0.0421028	UpMeth_M
HERC2	E3_ubiquitin-protein_ligase_HERC2	Group77	7320613	7321113	0.00756987	UpMeth_F
HERC2	E3_ubiquitin-protein_ligase_HERC2	Group77	7346665	7347165	0.000805426	UpMeth_M
HIVEP3	human_immunodeficiency_virus_type_I_enhancer_binding_protein_3	Group117	7434340	7434840	0.0152806	UpMeth_F
HIVEP3	human_immunodeficiency_virus_type_I_enhancer_binding_protein_3	Group117	7729429	7729929	0.00288345	UpMeth_M
HMCN1	hemicentin_1	Group185	4364713	4365213	0.0387576	UpMeth_M
HMCN1	hemicentin_1	Group185	4447879	4448880	0.00480655	UpMeth_F
HPS3	Hermansky-Pudlak_syndrome_3	Scfld1144	153307	154308	0.0011442	UpMeth_M
HPS3	Hermansky-Pudlak_syndrome_3	Scfld1144	164329	164829	0.0420437	UpMeth_F
IARS	isoleucine--tRNA_ligase_cytoplasmic	Group34	1777048	1777548	0.0243795	UpMeth_F
IARS	isoleucine--tRNA_ligase_cytoplasmic	Group34	1897789	1898790	9.42811e-05	UpMeth_M
IARS	isoleucine--tRNA_ligase_cytoplasmic	Group34	1972939	1973439	0.0213624	UpMeth_F
IFFO1	intermediate_filament_family_orphan_1	Group193	692383	692883	0.0285872	UpMeth_M
IFFO1	intermediate_filament_family_orphan_1	Group193	709417	709917	0.0194548	UpMeth_F
IGDCC3	immunoglobulin_superfamily_DCC_subclass_member_3	Scfld183	3089167	3090168	0.0388426	UpMeth_F
IGDCC3	immunoglobulin_superfamily_DCC_subclass_member_3	Scfld183	3165319	3165819	0.0159382	UpMeth_M
IL1RAPL2	interleukin_1_receptor_accessory_protein-like_2	Scfld21	1047592	1048092	0.0429778	UpMeth_M
IL1RAPL2	interleukin_1_receptor_accessory_protein-like_2	Scfld21	1066630	1067130	1.68343e-05	UpMeth_F
IL1RAPL2	interleukin_1_receptor_accessory_protein-like_2	Scfld21	1290076	1290576	0.0408085	UpMeth_F
INCA1	inhibitor_of_CDK_cyclin_A1_interacting_protein_1	Group266	127255	127755	0.0355904	UpMeth_F
INCA1	inhibitor_of_CDK_cyclin_A1_interacting_protein_1	Group266	130762	131262	0.0031285	UpMeth_M
INPP5A	inositol_polyphosphate-5-phosphatase_40kDa	Scfld182	2157307	2157807	0.0324184	UpMeth_F
INPP5A	inositol_polyphosphate-5-phosphatase_40kDa	Scfld182	2219932	2220432	0.0137274	UpMeth_M
INPP5A	inositol_polyphosphate-5-phosphatase_40kDa	Scfld182	2267527	2268027	0.000371191	UpMeth_M
INPP5A	inositol_polyphosphate-5-phosphatase_40kDa	Scfld182	2368228	2368728	0.000633559	UpMeth_M
INPP5A	inositol_polyphosphate-5-phosphatase_40kDa	Scfld182	2392777	2393277	0.00180794	UpMeth_M
ITGAE	integrin_alpha-E	Scfld15	5104189	5104689	0.0155784	UpMeth_M
ITGAE	integrin_alpha-E	Scfld15	5136253	5136753	0.000285808	UpMeth_F
ITGB5	integrin_beta_5	Group33	13459867	13460367	0.0229813	UpMeth_M
ITGB5	integrin_beta_5	Group33	13563574	13564074	0.0331126	UpMeth_F
ITPKB	inositol-trisphosphate_3-kinase_B	Group163	6048073	6048573	0.0114406	UpMeth_M
ITPKB	inositol-trisphosphate_3-kinase_B	Group163	6064105	6064605	0.0162724	UpMeth_F
ITPR2	inositol_145-trisphosphate_receptor_type_2	Scfld0	6992458	6992958	0.0292303	UpMeth_F
ITPR2	inositol_145-trisphosphate_receptor_type_2	Scfld0	7209892	7210392	0.0242754	UpMeth_M
ITSN1	intersectin-1-like	Group85	3301090	3301590	0.0350938	UpMeth_M
ITSN1	intersectin-1-like	Group85	3408805	3409806	0.0142798	UpMeth_F
KALRN	kalirin	Group33	12673798	12674799	0.00124854	UpMeth_F
KALRN	kalirin	Group33	12861172	12861672	0.0435321	UpMeth_F
KALRN	kalirin	Group33	13187824	13188324	0.0175451	UpMeth_M
KALRN	kalirin	Group33	13284517	13285017	0.0224197	UpMeth_F
KCNAB1	potassium_voltage-gated_channel_shaker-related_subfamily_beta_member_1	Group126	3931348	3931848	0.0237915	UpMeth_M
KCNAB1	potassium_voltage-gated_channel_shaker-related_subfamily_beta_member_1	Group126	4008502	4009002	0.0237915	UpMeth_F
KCNQ1	potassium_voltage-gated_channel_KQT-like_subfamily_member_1	Scfld255	216433	216933	0.020832	UpMeth_F
KCNQ1	potassium_voltage-gated_channel_KQT-like_subfamily_member_1	Scfld255	452905	453405	0.0496273	UpMeth_F
KCNQ1	potassium_voltage-gated_channel_KQT-like_subfamily_member_1	Scfld255	508015	508515	0.020832	UpMeth_M
KCNQ1	potassium_voltage-gated_channel_KQT-like_subfamily_member_1	Scfld255	707914	708414	0.00916891	UpMeth_F
KCNQ5	potassium_voltage-gated_channel_KQT-like_subfamily_member_5	Scfld412	1214926	1215426	0.0135242	UpMeth_F
KCNQ5	potassium_voltage-gated_channel_KQT-like_subfamily_member_5	Scfld412	1451398	1451898	0.0240113	UpMeth_M
KCNT1	potassium_channel_subfamily_T_member_1	Scfld26	5807593	5808093	0.0116226	UpMeth_M
KCNT1	potassium_channel_subfamily_T_member_1	Scfld26	5839156	5839656	0.00402544	UpMeth_F
KCNT2	potassium_channel_subfamily_T_member_2	Group28	738475	738975	0.00315375	UpMeth_F
KCNT2	potassium_channel_subfamily_T_member_2	Group28	770539	771039	4.66392e-05	UpMeth_M
KIAA0825	KIAA0825_ortholog	Scfld257	1273543	1274043	0.0378228	UpMeth_F
KIAA0825	KIAA0825_ortholog	Scfld257	1303102	1303602	0.0441003	UpMeth_M
KIAA0825	KIAA0825_ortholog	Scfld257	1550596	1551096	0.0488231	UpMeth_F
KIAA1549L	KIAA1549-like_ortholog	Group198	902803	903303	0.0309326	UpMeth_M
KIAA1549L	KIAA1549-like_ortholog	Group198	953404	953904	0.00143412	UpMeth_F
KIAA1549L	KIAA1549-like_ortholog	Group198	962923	963423	0.00431046	UpMeth_M
KIAA1549L	KIAA1549-like_ortholog	Group198	973945	974445	0.0208983	UpMeth_M
KIAA1598	KIAA1598_ortholog	Scfld590	692884	693384	0.000816121	UpMeth_M
KIAA1598	KIAA1598_ortholog	Scfld590	736471	736971	0.00756675	UpMeth_F
KIF26B	kinesin_family_member_26B	Scfld50	5538556	5539056	0.00214658	UpMeth_M
KIF26B	kinesin_family_member_26B	Scfld50	5625730	5626230	0.00438771	UpMeth_F
KIF26B	kinesin_family_member_26B	Scfld50	5628736	5629236	0.027001	UpMeth_M
KIF26B	kinesin_family_member_26B	Scfld50	5631241	5631741	0.00276275	UpMeth_F
KIF26B	kinesin_family_member_26B	Scfld50	5768014	5769015	0.00219386	UpMeth_F
KIF3C	kinesin_family_member_3C	Group90	1724944	1725945	0.00341341	UpMeth_M
KIF3C	kinesin_family_member_3C	Group90	1731958	1732458	0.0017891	UpMeth_F
KIF6	kinesin_family_member_6	Scfld283	2666824	2667324	0.0111096	UpMeth_M
KIF6	kinesin_family_member_6	Scfld283	2736964	2737965	0.0024704	UpMeth_F
KIRREL3	kin_of_IRRE_like_3_Drosophila	Group258	1214926	1215426	0.022371	UpMeth_M
KIRREL3	kin_of_IRRE_like_3_Drosophila	Group258	1613221	1613721	0.0414119	UpMeth_F
KIRREL3	kin_of_IRRE_like_3_Drosophila	Group258	1660816	1661316	0.0398297	UpMeth_F
LCMT1	leucine_carboxyl_methyltransferase_1	Group153	3525037	3526038	0.000298781	UpMeth_F
LCMT1	leucine_carboxyl_methyltransferase_1	Group153	3530548	3531048	0.00536451	UpMeth_F
LCMT1	leucine_carboxyl_methyltransferase_1	Group153	3540568	3541068	0.0100505	UpMeth_M
LDB2	LIM_domain_binding_2	Group284	1068634	1069134	0.0073809	UpMeth_F
LDB2	LIM_domain_binding_2	Group284	1088674	1089174	0.0073809	UpMeth_F
LDB2	LIM_domain_binding_2	Group284	1189375	1189875	0.0368575	UpMeth_F
LDB2	LIM_domain_binding_2	Group284	906310	906810	0.0210135	UpMeth_M
LDB2	LIM_domain_binding_2	Group284	945388	945888	0.0073809	UpMeth_F
LDB3	LIM_domain_binding_3	Group237	1787068	1787568	0.020261	UpMeth_M
LDB3	LIM_domain_binding_3	Group237	1795585	1796085	0.0225785	UpMeth_F
LDB3	LIM_domain_binding_3	Group237	1847689	1848189	0.00872741	UpMeth_F
LDLRAP1	low_density_lipoprotein_receptor_adapter_protein_1_1	Scfld82	2412316	2412816	0.039124	UpMeth_M
LDLRAP1	low_density_lipoprotein_receptor_adapter_protein_1_1	Scfld82	2429350	2429850	0.039124	UpMeth_F
LGR6	leucine-rich_repeat_containing_G_protein-coupled_receptor_6	Scfld550	816631	817131	0.0486648	UpMeth_F
LGR6	leucine-rich_repeat_containing_G_protein-coupled_receptor_6	Scfld550	824146	824646	0.0393437	UpMeth_M
LHFP	lipoma_HMGIC_fusion_partner	Scfld186	2283559	2284059	0.00801444	UpMeth_M
LHFP	lipoma_HMGIC_fusion_partner	Scfld186	2322136	2322636	0.0246657	UpMeth_F
LINGO2	leucine_rich_repeat_and_Ig_domain_containing_2	Group259	4281547	4282047	0.0261184	UpMeth_F
LINGO2	leucine_rich_repeat_and_Ig_domain_containing_2	Group259	4295074	4295574	0.0406739	UpMeth_F
LINGO2	leucine_rich_repeat_and_Ig_domain_containing_2	Group259	4345174	4345674	0.0220343	UpMeth_M
LINGO2	leucine_rich_repeat_and_Ig_domain_containing_2	Group259	4641766	4642266	0.00266435	UpMeth_F
LINGO2	leucine_rich_repeat_and_Ig_domain_containing_2	Group259	4836655	4837656	0.0375145	UpMeth_F
LINGO2	leucine_rich_repeat_and_Ig_domain_containing_2	Group259	4866214	4866714	0.0406739	UpMeth_F
LIPA	lipase_A_lysosomal_acid_cholesterol_esterase	Group213	2930350	2930850	0.0119351	UpMeth_F
LIPA	lipase_A_lysosomal_acid_cholesterol_esterase	Group213	2942374	2942874	0.045942	UpMeth_M
LOC101930819	LOW_QUALITY_PROTEIN:_prenylated_Rab_acceptor_protein_1-like;protein_id=XP_005314934.1	Scfld3272	10522	11523	0.000186497	UpMeth_F
LOC101930819	LOW_QUALITY_PROTEIN:_prenylated_Rab_acceptor_protein_1-like;protein_id=XP_005314934.1	Scfld3272	3508	4008	0.000534543	UpMeth_M
LOC101930969	autism_susceptibility_gene_2_protein-like	Scfld382	1819633	1820133	0.00263984	UpMeth_M
LOC101930969	autism_susceptibility_gene_2_protein-like	Scfld382	1871236	1872237	0.00822481	UpMeth_F
LOC101931051	uncharacterized_LOC101931051	Scfld239	2272036	2272536	0.0122264	UpMeth_F
LOC101931051	uncharacterized_LOC101931051	Scfld239	2444881	2445381	0.0131528	UpMeth_F
LOC101931051	uncharacterized_LOC101931051	Scfld239	2475943	2476443	0.0224601	UpMeth_M
LOC101931051	uncharacterized_LOC101931051	Scfld239	2732455	2732955	0.0038733	UpMeth_F
LOC101931051	uncharacterized_LOC101931051	Scfld239	2753497	2753997	0.0038733	UpMeth_M
LOC101931051	uncharacterized_LOC101931051	Scfld239	2820130	2820630	0.0496011	UpMeth_M
LOC101931193	epoxide_hydrolase_3-like	Scfld2010	21043	21543	0.0103393	UpMeth_M
LOC101931193	epoxide_hydrolase_3-like	Scfld2010	3508	4008	0.0448908	UpMeth_M
LOC101931193	epoxide_hydrolase_3-like	Scfld2010	41083	41583	0.0448908	UpMeth_F
LOC101931423	glycerol-3-phosphate_dehydrogenase_NAD_cytoplasmic-like	Group33	14269984	14270484	0.0168313	UpMeth_M
LOC101931423	glycerol-3-phosphate_dehydrogenase_NAD_cytoplasmic-like	Group33	14291026	14291526	0.00744706	UpMeth_F
LOC101931571	probable_G-protein_coupled_receptor_114-like	Scfld2559	11023	12024	0.00646515	UpMeth_F
LOC101931571	probable_G-protein_coupled_receptor_114-like	Scfld2559	14530	15531	0.0164703	UpMeth_F
LOC101931571	probable_G-protein_coupled_receptor_114-like	Scfld2559	40081	40581	0.0116763	UpMeth_M
LOC101931746	zinc_finger_protein_324B-like	Scfld1318	103708	104709	0.00193535	UpMeth_M
LOC101931746	zinc_finger_protein_324B-like	Scfld1318	108217	109218	0.0217466	UpMeth_F
LOC101932078	protein_eyes_shut_homolog	Group37	4358701	4359201	0.0224136	UpMeth_F
LOC101932078	protein_eyes_shut_homolog	Group37	4487959	4488459	0.0432914	UpMeth_F
LOC101932078	protein_eyes_shut_homolog	Group37	4551586	4552086	9.70699e-05	UpMeth_M
LOC101932078	protein_eyes_shut_homolog	Group37	4649782	4650282	0.0376726	UpMeth_M
LOC101932216	complement_C3-like	Scfld1038	132265	132765	0.0257888	UpMeth_F
LOC101932216	complement_C3-like	Scfld1038	140281	140781	0.0456155	UpMeth_M
LOC101932320	uncharacterized_LOC101932320	Scfld1525	40081	40581	0.0181669	UpMeth_F
LOC101932320	uncharacterized_LOC101932320	Scfld1525	47095	47595	0.0333436	UpMeth_M
LOC101932454	elastin-like	Group8	1252501	1253001	0.0344937	UpMeth_M
LOC101932454	elastin-like	Group8	1283062	1283562	0.0180946	UpMeth_F
LOC101932454	elastin-like	Group8	1351198	1351698	0.000835233	UpMeth_F
LOC101932504	RING_finger_protein_YKR017C-like	Scfld1525	47095	47595	0.0333436	UpMeth_M
LOC101932504	RING_finger_protein_YKR017C-like	Scfld1525	48598	49599	0.0153491	UpMeth_M
LOC101932504	RING_finger_protein_YKR017C-like	Scfld1525	50602	51102	0.0253118	UpMeth_M
LOC101932504	RING_finger_protein_YKR017C-like	Scfld1525	55111	55611	0.00115426	UpMeth_F
LOC101932671	zinc_finger_protein_RFP-like	Scfld1167	142786	143787	0.027106	UpMeth_F
LOC101932671	zinc_finger_protein_RFP-like	Scfld1167	61123	61623	0.00381264	UpMeth_M
LOC101932936	caiBbaiF_CoA-transferase_family_protein_C7orf10_homolog_1	Group132	3207904	3208404	0.0320451	UpMeth_M
LOC101932936	caiBbaiF_CoA-transferase_family_protein_C7orf10_homolog_1	Group132	3458905	3459405	0.0391567	UpMeth_F
LOC101933146	T-cell_surface_glycoprotein_YE148-like	Scfld3614	5512	6012	0.00689882	UpMeth_F
LOC101933146	T-cell_surface_glycoprotein_YE148-like	Scfld3614	8017	8517	0.0479323	UpMeth_M
LOC101933332	KAT8_regulatory_NSL_complex_subunit_1-like	Group263	1636267	1636767	0.0112827	UpMeth_F
LOC101933332	KAT8_regulatory_NSL_complex_subunit_1-like	Group263	1640776	1641276	0.000349408	UpMeth_M
LOC101933595	zinc_finger_protein_768-like	Scfld1319	23047	23547	0.0470359	UpMeth_F
LOC101933595	zinc_finger_protein_768-like	Scfld1319	27055	27555	0.048508	UpMeth_M
LOC101933899	LIM_zinc-binding_domain-containing_Nebulette-like	Scfld93	1051099	1051599	0.0410357	UpMeth_M
LOC101933899	LIM_zinc-binding_domain-containing_Nebulette-like	Scfld93	1060618	1061118	0.0397412	UpMeth_F
LOC101933899	LIM_zinc-binding_domain-containing_Nebulette-like	Scfld93	754507	755007	0.0185797	UpMeth_F
LOC101933899	LIM_zinc-binding_domain-containing_Nebulette-like	Scfld93	962422	962922	0.0415052	UpMeth_F
LOC101934041	chromosome_unknown_open_reading_frame_human_C10orf76	Group158	2360212	2360712	0.0430242	UpMeth_F
LOC101934041	chromosome_unknown_open_reading_frame_human_C10orf76	Group158	2361214	2362215	0.00207953	UpMeth_M
LOC101934069	SKIDACH_domain-containing_protein_1-like	Scfld78	973945	974445	0.00164112	UpMeth_F
LOC101934069	SKIDACH_domain-containing_protein_1-like	Scfld78	976450	976950	0.0455905	UpMeth_F
LOC101934069	SKIDACH_domain-containing_protein_1-like	Scfld78	981961	982461	0.0169481	UpMeth_M
LOC101934199	probable_G-protein_coupled_receptor_125-like	Scfld555	246994	247494	0.0473605	UpMeth_M
LOC101934199	probable_G-protein_coupled_receptor_125-like	Scfld555	258016	258516	0.0449597	UpMeth_F
LOC101934199	probable_G-protein_coupled_receptor_125-like	Scfld555	347194	347694	0.00666427	UpMeth_M
LOC101934199	probable_G-protein_coupled_receptor_125-like	Scfld555	45091	45591	0.0407488	UpMeth_F
LOC101934222	tesmin-like	Scfld2583	21043	21543	0.038653	UpMeth_M
LOC101934222	tesmin-like	Scfld2583	27055	27555	0.0352551	UpMeth_F
LOC101934605	ankyrin_repeat_and_fibronectin_type-III_domain-containing_protein_1-like	Group221	557113	557613	0.0186484	UpMeth_M
LOC101934605	ankyrin_repeat_and_fibronectin_type-III_domain-containing_protein_1-like	Group221	717934	718434	0.00633048	UpMeth_F
LOC101934745	uncharacterized_LOC101934745	Scfld555	548095	549096	7.82959e-05	UpMeth_M
LOC101934745	uncharacterized_LOC101934745	Scfld555	569137	569637	0.0107894	UpMeth_F
LOC101935092	latrophilin-3-like	Group262	734968	735468	0.0214692	UpMeth_F
LOC101935092	latrophilin-3-like	Group262	765028	766029	0.0377394	UpMeth_F
LOC101935092	latrophilin-3-like	Group262	787573	788073	0.0376315	UpMeth_M
LOC101935221	cytosolic_phospholipase_A2_epsilon-like	Group97	1610215	1610715	0.00220018	UpMeth_M
LOC101935221	cytosolic_phospholipase_A2_epsilon-like	Group97	1629754	1630254	0.00542535	UpMeth_F
LOC101935266	serine_protease_27-like	Group240	498997	499497	0.0172411	UpMeth_F
LOC101935266	serine_protease_27-like	Group240	500500	501000	0.0172411	UpMeth_M
LOC101935534	peptidoglycan_recognition_protein_3-like	Scfld1762	21043	22044	0.0476851	UpMeth_M
LOC101935534	peptidoglycan_recognition_protein_3-like	Scfld1762	39079	39579	0.0476851	UpMeth_M
LOC101935534	peptidoglycan_recognition_protein_3-like	Scfld1762	45592	46092	0.0476851	UpMeth_F
LOC101935639	Ig_kappa_chain_V19-17-like	Scfld3991	2005	2505	0.0175863	UpMeth_M
LOC101935639	Ig_kappa_chain_V19-17-like	Scfld3991	3007	3507	0.0175863	UpMeth_F
LOC101935639	Ig_kappa_chain_V19-17-like	Scfld3991	502	1002	0.0175863	UpMeth_M
LOC101935692	cell_cycle_control_protein_50C-like	Group82	715429	715929	0.0491595	UpMeth_F
LOC101935692	cell_cycle_control_protein_50C-like	Group82	768034	769035	0.00993438	UpMeth_M
LOC101935692	cell_cycle_control_protein_50C-like	Group82	920839	921339	0.0491595	UpMeth_M
LOC101935711	pulmonary_surfactant-associated_protein_B-like	Scfld998	302104	303105	0.00584209	UpMeth_M
LOC101935711	pulmonary_surfactant-associated_protein_B-like	Scfld998	303607	304608	0.00337907	UpMeth_F
LOC101936442	cationic_amino_acid_transporter_4-like	Scfld2334	30562	32064	0.000197698	UpMeth_M
LOC101936442	cationic_amino_acid_transporter_4-like	Scfld2334	32566	33066	0.0314079	UpMeth_F
LOC101936879	tripartite_motif-containing_protein_7-like	Scfld1935	33067	34068	0.00166566	UpMeth_M
LOC101936879	tripartite_motif-containing_protein_7-like	Scfld1935	44590	45090	0.0411513	UpMeth_F
LOC101937338	olfactory_receptor_6B1-like	Scfld1018	138277	138777	0.0163536	UpMeth_F
LOC101937338	olfactory_receptor_6B1-like	Scfld1018	141283	141783	0.0459276	UpMeth_F
LOC101937338	olfactory_receptor_6B1-like	Scfld1018	143788	144789	0.0146132	UpMeth_M
LOC101937347	collagen_alpha-6VI_chain-like	Scfld2234	22546	23046	0.0161734	UpMeth_F
LOC101937347	collagen_alpha-6VI_chain-like	Scfld2234	9520	10020	0.0194444	UpMeth_M
LOC101937474	neurexin-3-beta-like	Scfld77	4619221	4619721	0.0209014	UpMeth_F
LOC101937474	neurexin-3-beta-like	Scfld77	4922827	4923828	9.4391e-05	UpMeth_M
LOC101937733	multiple_epidermal_growth_factor-like_domains_protein_6-like	Group218	2433859	2434359	0.0170884	UpMeth_F
LOC101937733	multiple_epidermal_growth_factor-like_domains_protein_6-like	Group218	2452897	2453397	0.0489364	UpMeth_M
LOC101938002	LOW_QUALITY_PROTEIN:_vacuolar_protein_sorting-associated_protein_28_homolog;protein_id=XP_005291183.1	Group190	14603149	14603649	0.0162181	UpMeth_F
LOC101938002	LOW_QUALITY_PROTEIN:_vacuolar_protein_sorting-associated_protein_28_homolog;protein_id=XP_005291183.1	Group190	14611666	14612166	0.0432803	UpMeth_M
LOC101938093	carcinoembryonic_antigen-related_cell_adhesion_molecule_19-like	Group162	277555	278055	0.0475973	UpMeth_M
LOC101938093	carcinoembryonic_antigen-related_cell_adhesion_molecule_19-like	Group162	281563	282063	0.019774	UpMeth_F
LOC101938376	C-type_lectin_domain_family_2_member_D-like	Scfld2914	13027	13527	2.49763e-06	UpMeth_F
LOC101938376	C-type_lectin_domain_family_2_member_D-like	Scfld2914	8017	8517	0.00845336	UpMeth_M
LOC101938440	ciliary_neurotrophic_factor_receptor_subunit_alpha-like	Scfld859	664327	664827	0.00320262	UpMeth_F
LOC101938440	ciliary_neurotrophic_factor_receptor_subunit_alpha-like	Scfld859	674848	675348	0.0122828	UpMeth_M
LOC101938488	USP6_N-terminal-like_protein-like	Group33	15160261	15160761	0.0434756	UpMeth_M
LOC101938488	USP6_N-terminal-like_protein-like	Group33	15244429	15245430	0.022805	UpMeth_F
LOC101938567	zinc_finger_protein_629-like	Group263	620239	620739	0.0176468	UpMeth_F
LOC101938567	zinc_finger_protein_629-like	Group263	636772	637272	0.011102	UpMeth_F
LOC101938567	zinc_finger_protein_629-like	Group263	680860	681360	0.00613636	UpMeth_M
LOC101938567	zinc_finger_protein_629-like	Group263	683365	683865	0.0283212	UpMeth_M
LOC101938567	zinc_finger_protein_629-like	Group263	772042	772542	0.0441949	UpMeth_F
LOC101938567	zinc_finger_protein_629-like	Group263	779557	780057	0.0492629	UpMeth_F
LOC101939002	E3_ubiquitin-protein_ligase_TRIM41-like	Scfld5256	1003	1503	0.0175947	UpMeth_M
LOC101939002	E3_ubiquitin-protein_ligase_TRIM41-like	Scfld5256	3007	4008	0.00872424	UpMeth_F
LOC101939224	uncharacterized_LOC101939224	Scfld493	317635	318636	0.0255719	UpMeth_F
LOC101939224	uncharacterized_LOC101939224	Scfld493	360721	361221	0.0382286	UpMeth_M
LOC101939224	uncharacterized_LOC101939224	Scfld493	363226	363726	0.0230693	UpMeth_M
LOC101939224	uncharacterized_LOC101939224	Scfld493	366733	367233	0.00466979	UpMeth_M
LOC101939347	condensin-2_complex_subunit_G2-like	Scfld1650	73147	73647	0.011392	UpMeth_M
LOC101939347	condensin-2_complex_subunit_G2-like	Scfld1650	85672	86673	0.016978	UpMeth_F
LOC101939640	up-regulator_of_cell_proliferation-like	Scfld3397	502	1002	0.0152087	UpMeth_M
LOC101939640	up-regulator_of_cell_proliferation-like	Scfld3397	7015	8016	0.0152087	UpMeth_F
LOC101939712	carcinoembryonic_antigen-related_cell_adhesion_molecule_16-like	Group162	277555	278055	0.0475973	UpMeth_M
LOC101939712	carcinoembryonic_antigen-related_cell_adhesion_molecule_16-like	Group162	281563	282063	0.019774	UpMeth_F
LOC101939748	chromosome_unknown_open_reading_frame_human_C11orf49	Scfld83	2932354	2932854	0.0307862	UpMeth_M
LOC101939748	chromosome_unknown_open_reading_frame_human_C11orf49	Scfld83	3023035	3023535	0.0459358	UpMeth_F
LOC101939805	protein_FAM134B-like	Scfld1400	67636	68136	0.0446243	UpMeth_F
LOC101939805	protein_FAM134B-like	Scfld1400	87676	88677	0.000375495	UpMeth_M
LOC101940279	CST_complex_subunit_CTC1-like	Group217	2916823	2917323	0.0118848	UpMeth_M
LOC101940279	CST_complex_subunit_CTC1-like	Group217	2932354	2932854	0.0252224	UpMeth_F
LOC101940586	cohesin_subunit_SA-2-like	Group77	6032041	6032541	0.0449797	UpMeth_M
LOC101940586	cohesin_subunit_SA-2-like	Group77	6077632	6078132	5.56935e-05	UpMeth_F
LOC101940791	connective_tissue_growth_factor-like	Group117	1429354	1430355	0.00836633	UpMeth_F
LOC101940791	connective_tissue_growth_factor-like	Group117	1453402	1453902	0.0281488	UpMeth_M
LOC101940910	myeloid_cell_surface_antigen_CD33-like	Scfld2936	11524	13026	0.0157775	UpMeth_F
LOC101940910	myeloid_cell_surface_antigen_CD33-like	Scfld2936	13528	14028	1.23663e-05	UpMeth_M
LOC101940910	myeloid_cell_surface_antigen_CD33-like	Scfld2936	14530	15531	0.012784	UpMeth_F
LOC101941171	E3_ubiquitin-protein_ligase_parkin-like	Group141	382765	383265	0.000363215	UpMeth_F
LOC101941171	E3_ubiquitin-protein_ligase_parkin-like	Group141	462424	462924	0.00706579	UpMeth_F
LOC101941171	E3_ubiquitin-protein_ligase_parkin-like	Group141	823144	823644	0.0396695	UpMeth_M
LOC101941361	myosin-9-like	Scfld1149	154810	155310	0.000938743	UpMeth_F
LOC101941361	myosin-9-like	Scfld1149	156313	156813	0.0490592	UpMeth_F
LOC101941361	myosin-9-like	Scfld1149	213427	213927	0.0159148	UpMeth_M
LOC101941460	NACHT_LRR_and_PYD_domains-containing_protein_3-like	Scfld1094	228958	230460	0.000238046	UpMeth_F
LOC101941460	NACHT_LRR_and_PYD_domains-containing_protein_3-like	Scfld1094	245992	247494	0.00268252	UpMeth_F
LOC101941460	NACHT_LRR_and_PYD_domains-containing_protein_3-like	Scfld1094	251002	251502	0.000504497	UpMeth_F
LOC101941460	NACHT_LRR_and_PYD_domains-containing_protein_3-like	Scfld1094	252505	253005	0.00778095	UpMeth_F
LOC101941460	NACHT_LRR_and_PYD_domains-containing_protein_3-like	Scfld1094	257014	258015	0.00454516	UpMeth_M
LOC101941460	NACHT_LRR_and_PYD_domains-containing_protein_3-like	Scfld1094	259018	260520	0.0015228	UpMeth_F
LOC101941460	NACHT_LRR_and_PYD_domains-containing_protein_3-like	Scfld1094	263026	264528	0.00237523	UpMeth_F
LOC101941460	NACHT_LRR_and_PYD_domains-containing_protein_3-like	Scfld1094	267034	268035	0.0020444	UpMeth_F
LOC101941460	NACHT_LRR_and_PYD_domains-containing_protein_3-like	Scfld1094	271042	272043	0.00236818	UpMeth_F
LOC101941460	NACHT_LRR_and_PYD_domains-containing_protein_3-like	Scfld1094	278557	279558	0.000194439	UpMeth_F
LOC101941460	NACHT_LRR_and_PYD_domains-containing_protein_3-like	Scfld1094	280561	281061	0.0369839	UpMeth_F
LOC101941460	NACHT_LRR_and_PYD_domains-containing_protein_3-like	Scfld1094	290080	290580	0.000733647	UpMeth_M
LOC101941460	NACHT_LRR_and_PYD_domains-containing_protein_3-like	Scfld1094	297595	298596	0.000161805	UpMeth_F
LOC101941460	NACHT_LRR_and_PYD_domains-containing_protein_3-like	Scfld1094	299098	300099	1.93635e-06	UpMeth_F
LOC101941460	NACHT_LRR_and_PYD_domains-containing_protein_3-like	Scfld1094	311122	312123	0.033823	UpMeth_F
LOC101941460	NACHT_LRR_and_PYD_domains-containing_protein_3-like	Scfld1094	318637	319137	0.00142595	UpMeth_F
LOC101941460	NACHT_LRR_and_PYD_domains-containing_protein_3-like	Scfld1094	340180	341181	0.0202698	UpMeth_F
LOC101941460	NACHT_LRR_and_PYD_domains-containing_protein_3-like	Scfld1094	341683	342183	0.0369839	UpMeth_F
LOC101941460	NACHT_LRR_and_PYD_domains-containing_protein_3-like	Scfld1094	346192	346692	0.00669731	UpMeth_F
LOC101941543	HEPACAM_family_member_2-like	Scfld1116	151804	152304	0.0338374	UpMeth_M
LOC101941543	HEPACAM_family_member_2-like	Scfld1116	87676	88176	0.0379989	UpMeth_F
LOC101941543	HEPACAM_family_member_2-like	Scfld1116	91684	92184	0.0101442	UpMeth_F
LOC101941642	substance-P_receptor-like	Scfld963	121744	122745	0.00514506	UpMeth_F
LOC101941642	substance-P_receptor-like	Scfld963	126253	127254	0.000466473	UpMeth_M
LOC101941642	substance-P_receptor-like	Scfld963	159820	160320	0.0222797	UpMeth_F
LOC101942087	tetraspanin-15-like	Scfld963	444889	445890	0.00126405	UpMeth_M
LOC101942087	tetraspanin-15-like	Scfld963	446392	446892	0.00387465	UpMeth_F
LOC101942390	uncharacterized_LOC101942390	Scfld37	4664311	4665813	0.00640156	UpMeth_F
LOC101942390	uncharacterized_LOC101942390	Scfld37	4667317	4667817	0.00276894	UpMeth_M
LOC101942390	uncharacterized_LOC101942390	Scfld37	4677337	4677837	0.001692	UpMeth_F
LOC101942454	peroxisomal_acyl-coenzyme_A_oxidase_3-like	Scfld2948	14029	15030	0.00495024	UpMeth_F
LOC101942454	peroxisomal_acyl-coenzyme_A_oxidase_3-like	Scfld2948	27556	28557	0.00647345	UpMeth_M
LOC101942770	uncharacterized_LOC101942770	Group53	1315126	1315626	0.0496774	UpMeth_M
LOC101942770	uncharacterized_LOC101942770	Group53	1344685	1345185	0.00603752	UpMeth_F
LOC101942777	xylosyltransferase_1-like	Scfld271	220441	220941	0.0274273	UpMeth_F
LOC101942777	xylosyltransferase_1-like	Scfld271	255511	256011	0.00974343	UpMeth_F
LOC101942777	xylosyltransferase_1-like	Scfld271	307615	308115	0.0490605	UpMeth_M
LOC101942777	xylosyltransferase_1-like	Scfld271	360220	360720	0.0270792	UpMeth_M
LOC101942797	melanocortin-2_receptor_accessory_protein_2-like	Scfld647	873244	874245	0.00115486	UpMeth_M
LOC101942797	melanocortin-2_receptor_accessory_protein_2-like	Scfld647	876751	877251	0.0324734	UpMeth_M
LOC101942797	melanocortin-2_receptor_accessory_protein_2-like	Scfld647	898294	898794	0.00704291	UpMeth_F
LOC101942975	chromosome_unknown_open_reading_frame_human_C1orf173	Group105	3259006	3260007	0.0154842	UpMeth_M
LOC101942975	chromosome_unknown_open_reading_frame_human_C1orf173	Group105	3269527	3270528	0.0119881	UpMeth_F
LOC101943914	tetratricopeptide_repeat_protein_28-like	Scfld985	132265	132765	0.00411322	UpMeth_M
LOC101943914	tetratricopeptide_repeat_protein_28-like	Scfld985	89680	90180	0.00074404	UpMeth_F
LOC101943969	uncharacterized_LOC101943969	Group53	1949893	1950393	0.0113532	UpMeth_M
LOC101943969	uncharacterized_LOC101943969	Group53	1958911	1959411	0.0182046	UpMeth_M
LOC101943969	uncharacterized_LOC101943969	Group53	1994482	1994982	0.0323182	UpMeth_F
LOC101944319	putative_gastrointestinal_growth_factor_xP4-like	Scfld124	1880254	1880754	0.0416251	UpMeth_F
LOC101944319	putative_gastrointestinal_growth_factor_xP4-like	Scfld124	1890274	1890774	0.0416251	UpMeth_M
LOC101944375	adenylate_cyclase_type_10-like	Scfld3179	12025	12525	0.0431749	UpMeth_M
LOC101944375	adenylate_cyclase_type_10-like	Scfld3179	1504	2004	0.0431749	UpMeth_F
LOC101944452	rho_GTPase-activating_protein_22-like	Scfld1720	42085	42585	0.0234658	UpMeth_F
LOC101944452	rho_GTPase-activating_protein_22-like	Scfld1720	53107	53607	0.0248542	UpMeth_M
LOC101944452	rho_GTPase-activating_protein_22-like	Scfld1720	7516	8016	0.0234658	UpMeth_M
LOC101944618	dihydropyrimidine_dehydrogenase_NADP-like	Scfld654	239980	240480	0.0200397	UpMeth_F
LOC101944618	dihydropyrimidine_dehydrogenase_NADP-like	Scfld654	280060	281061	0.00194314	UpMeth_M
LOC101945015	uncharacterized_LOC101945015	Scfld25	4948378	4948878	0.0490825	UpMeth_M
LOC101945015	uncharacterized_LOC101945015	Scfld25	5055091	5055591	0.0472203	UpMeth_F
LOC101945185	olfactory_receptor_52R1-like	Scfld4651	3508	4008	0.0320179	UpMeth_M
LOC101945185	olfactory_receptor_52R1-like	Scfld4651	5512	6012	0.0320179	UpMeth_F
LOC101945574	rho_GTPase-activating_protein_7-like	Scfld23	4937356	4937856	0.0486655	UpMeth_F
LOC101945574	rho_GTPase-activating_protein_7-like	Scfld23	4942366	4942866	0.0337088	UpMeth_M
LOC101946196	pseudopodium-enriched_atypical_kinase_1-like	Group182	1540576	1541076	0.0284189	UpMeth_M
LOC101946196	pseudopodium-enriched_atypical_kinase_1-like	Group182	1640776	1641276	0.00758276	UpMeth_F
LOC101946196	pseudopodium-enriched_atypical_kinase_1-like	Group182	1655806	1656306	0.00173616	UpMeth_F
LOC101946196	pseudopodium-enriched_atypical_kinase_1-like	Group182	1705405	1705905	0.0102398	UpMeth_F
LOC101946196	pseudopodium-enriched_atypical_kinase_1-like	Group182	1736968	1737468	0.000696483	UpMeth_M
LOC101946291	C-type_lectin_BfL-2-like	Scfld1281	111724	112224	0.0129286	UpMeth_F
LOC101946291	C-type_lectin_BfL-2-like	Scfld1281	128257	128757	0.00294949	UpMeth_F
LOC101946291	C-type_lectin_BfL-2-like	Scfld1281	141784	142785	0.0145738	UpMeth_M
LOC101946291	C-type_lectin_BfL-2-like	Scfld1281	160321	160821	0.0296772	UpMeth_M
LOC101946291	C-type_lectin_BfL-2-like	Scfld1281	93688	94188	0.0381356	UpMeth_F
LOC101947176	uncharacterized_LOC101947176	Scfld467	1230958	1231959	0.00141508	UpMeth_M
LOC101947176	uncharacterized_LOC101947176	Scfld467	1232461	1232961	0.00291329	UpMeth_M
LOC101947176	uncharacterized_LOC101947176	Scfld467	1242481	1242981	0.0454318	UpMeth_F
LOC101947563	BDNFNT-3_growth_factors_receptor-like	Scfld867	77155	77655	0.0399132	UpMeth_F
LOC101947563	BDNFNT-3_growth_factors_receptor-like	Scfld867	97195	97695	0.0399132	UpMeth_M
LOC101947660	probable_E3_ubiquitin-protein_ligase_MID2-like	Scfld1346	155311	155811	0.0165851	UpMeth_M
LOC101947660	probable_E3_ubiquitin-protein_ligase_MID2-like	Scfld1346	75151	75651	0.0165851	UpMeth_F
LOC101947660	probable_E3_ubiquitin-protein_ligase_MID2-like	Scfld1346	81163	81663	0.0165851	UpMeth_F
LOC101947828	uncharacterized_LOC101947828	Scfld892	17536	18036	0.022037	UpMeth_M
LOC101947828	uncharacterized_LOC101947828	Scfld892	25552	26052	0.000871774	UpMeth_F
LOC101947865	alpha-2-macroglobulin-like	Group276	1611718	1612218	0.0308553	UpMeth_F
LOC101947865	alpha-2-macroglobulin-like	Group276	1680856	1681356	0.0224878	UpMeth_M
LOC101947865	alpha-2-macroglobulin-like	Group276	1713922	1714422	0.0344883	UpMeth_M
LOC101947908	uncharacterized_LOC101947908	Group142	4491967	4492467	0.0444881	UpMeth_F
LOC101947908	uncharacterized_LOC101947908	Group142	4498981	4499481	0.0444881	UpMeth_F
LOC101947908	uncharacterized_LOC101947908	Group142	4506496	4506996	0.0416168	UpMeth_M
LOC101947933	myelin_protein_zero-like_protein_1-like	Scfld3208	4009	4509	0.00934165	UpMeth_F
LOC101947933	myelin_protein_zero-like_protein_1-like	Scfld3208	4510	5010	0.00934165	UpMeth_M
LOC101948840	NACHT_LRR_and_PYD_domains-containing_protein_3-like	Scfld657	305611	306111	0.0185513	UpMeth_M
LOC101948840	NACHT_LRR_and_PYD_domains-containing_protein_3-like	Scfld657	311623	312123	0.0322276	UpMeth_F
LOC101948864	ras-related_protein_Rab-35-like	Scfld2182	10021	11523	0.0152534	UpMeth_M
LOC101948864	ras-related_protein_Rab-35-like	Scfld2182	16534	17034	0.0314131	UpMeth_F
LOC101949042	exocyst_complex_component_3-like_protein-like	Scfld2407	19039	20040	0.0264216	UpMeth_M
LOC101949042	exocyst_complex_component_3-like_protein-like	Scfld2407	7015	7515	0.00307142	UpMeth_F
LOC101949043	protein_FAM134B-like	Scfld2527	18538	19539	0.00119474	UpMeth_F
LOC101949043	protein_FAM134B-like	Scfld2527	20542	21042	0.0367453	UpMeth_M
LOC101949446	tubulin_beta-4B_chain-like	Scfld565	218938	219438	0.00308436	UpMeth_M
LOC101949446	tubulin_beta-4B_chain-like	Scfld565	228457	229458	0.0212733	UpMeth_F
LOC101949787	low-density_lipoprotein_receptor-related_protein_1-like	Group72	752503	753003	0.027431	UpMeth_M
LOC101949787	low-density_lipoprotein_receptor-related_protein_1-like	Group72	773044	773544	0.0422866	UpMeth_F
LOC101949787	low-density_lipoprotein_receptor-related_protein_1-like	Group72	794587	795087	0.0291091	UpMeth_F
LOC101949787	low-density_lipoprotein_receptor-related_protein_1-like	Group72	798595	799095	0.0438538	UpMeth_F
LOC101949834	adenylate_cyclase_type_10-like	Scfld3230	14029	14529	0.0248235	UpMeth_M
LOC101949834	adenylate_cyclase_type_10-like	Scfld3230	7015	7515	0.0248235	UpMeth_F
LOC101949911	fibroblast_growth_factor_5-like	Group206	6266509	6267009	0.0291488	UpMeth_M
LOC101949911	fibroblast_growth_factor_5-like	Group206	6267511	6268512	0.0287963	UpMeth_M
LOC101949911	fibroblast_growth_factor_5-like	Group206	6378733	6379734	0.0227071	UpMeth_F
LOC101949911	fibroblast_growth_factor_5-like	Group206	6510997	6511497	9.41126e-06	UpMeth_M
LOC101949911	fibroblast_growth_factor_5-like	Group206	6661798	6662298	0.0100587	UpMeth_F
LOC101949996	Ig_heavy_chain_Mem5-like	Scfld968	179860	180360	0.00128101	UpMeth_F
LOC101949996	Ig_heavy_chain_Mem5-like	Scfld968	247495	247995	0.000240121	UpMeth_M
LOC101950015	mis18-binding_protein_1-like	Scfld2536	20542	21042	0.000301635	UpMeth_F
LOC101950015	mis18-binding_protein_1-like	Scfld2536	23047	23547	0.000114295	UpMeth_F
LOC101950015	mis18-binding_protein_1-like	Scfld2536	6514	7014	0.0148062	UpMeth_M
LOC101950283	sushi_domain-containing_protein_5-like	Scfld1382	44089	45090	0.0271446	UpMeth_F
LOC101950283	sushi_domain-containing_protein_5-like	Scfld1382	48097	48597	0.00994567	UpMeth_M
LOC101950283	sushi_domain-containing_protein_5-like	Scfld1382	54610	55110	0.00429057	UpMeth_M
LOC101950283	sushi_domain-containing_protein_5-like	Scfld1382	65131	66132	0.00711812	UpMeth_F
LOC101950396	complement_decay-accelerating_factor-like	Scfld4792	3007	3507	0.0415478	UpMeth_F
LOC101950396	complement_decay-accelerating_factor-like	Scfld4792	7015	7515	0.0415478	UpMeth_M
LOC101950459	complement_C3-like	Scfld565	502504	503004	0.0417089	UpMeth_M
LOC101950459	complement_C3-like	Scfld565	506512	507012	0.0417089	UpMeth_F
LOC101950459	complement_C3-like	Scfld565	519538	520038	0.00196709	UpMeth_M
LOC101950473	immunoglobulin_superfamily_member_1-like	Scfld994	275050	276552	0.0314528	UpMeth_M
LOC101950473	immunoglobulin_superfamily_member_1-like	Scfld994	368236	369237	0.0471512	UpMeth_F
LOC101950473	immunoglobulin_superfamily_member_1-like	Scfld994	371242	371742	0.0471512	UpMeth_F
LOC101950900	UPF0444_transmembrane_protein_C12orf23-like	Scfld83	1177852	1178352	0.0310799	UpMeth_M
LOC101950900	UPF0444_transmembrane_protein_C12orf23-like	Scfld83	1200397	1200897	0.0235694	UpMeth_F
LOC101950941	killer_cell_lectin-like_receptor_subfamily_B_member_1B_allele_C-like	Scfld741	47095	47595	0.0430126	UpMeth_F
LOC101950941	killer_cell_lectin-like_receptor_subfamily_B_member_1B_allele_C-like	Scfld741	47596	48096	0.0314222	UpMeth_M
LOC101950965	butyrophilin_subfamily_1_member_A1-like	Scfld2415	12025	12525	0.0307714	UpMeth_M
LOC101950965	butyrophilin_subfamily_1_member_A1-like	Scfld2415	19540	20040	0.0307714	UpMeth_M
LOC101950965	butyrophilin_subfamily_1_member_A1-like	Scfld2415	23047	23547	0.049949	UpMeth_F
LOC101951171	core_histone_macro-H2A.2-like	Group58	3059608	3060108	0.000600972	UpMeth_M
LOC101951171	core_histone_macro-H2A.2-like	Group58	3077143	3077643	0.0407438	UpMeth_F
LOC101951233	uncharacterized_LOC101951233	Scfld3873	502	1002	0.00538889	UpMeth_M
LOC101951233	uncharacterized_LOC101951233	Scfld3873	9019	9519	0.0319617	UpMeth_F
LOC101951370	killer_cell_lectin-like_receptor_subfamily_B_member_1C-like	Group56	2077648	2078148	0.0239337	UpMeth_F
LOC101951370	killer_cell_lectin-like_receptor_subfamily_B_member_1C-like	Group56	2081155	2081655	0.0126635	UpMeth_M
LOC101951379	leucine-rich_repeat-containing_protein_FAM211A-like	Group79	270040	270540	0.0435914	UpMeth_F
LOC101951379	leucine-rich_repeat-containing_protein_FAM211A-like	Group79	339178	339678	0.0241315	UpMeth_M
LOC101951458	myosin-6-like	Group82	5737453	5737953	0.0130389	UpMeth_F
LOC101951458	myosin-6-like	Group82	5738956	5739957	0.0248552	UpMeth_M
LOC101951700	uncharacterized_LOC101951700	Group257	1155808	1156308	0.00537664	UpMeth_F
LOC101951700	uncharacterized_LOC101951700	Group257	695890	696390	0.0482021	UpMeth_M
LOC101951700	uncharacterized_LOC101951700	Group257	817132	817632	0.0482021	UpMeth_F
LOC101951700	uncharacterized_LOC101951700	Group257	878254	878754	0.0117411	UpMeth_F
LOC101951700	uncharacterized_LOC101951700	Group257	948394	949395	0.0338889	UpMeth_M
LOC101951775	chromosome_unknown_open_reading_frame_human_C20orf27	Group197	235972	236472	7.09055e-05	UpMeth_F
LOC101951775	chromosome_unknown_open_reading_frame_human_C20orf27	Group197	261523	262023	0.00243503	UpMeth_M
LOC101951775	chromosome_unknown_open_reading_frame_human_C20orf27	Group197	271543	272043	0.00243503	UpMeth_M
LOC101951880	uncharacterized_LOC101951880	Group241	406312	406812	0.016607	UpMeth_M
LOC101951880	uncharacterized_LOC101951880	Group241	432364	432864	0.0431068	UpMeth_M
LOC101951880	uncharacterized_LOC101951880	Group241	609718	610218	0.0196929	UpMeth_F
LOC101951880	uncharacterized_LOC101951880	Group241	611221	611721	0.00178447	UpMeth_F
LOC101951880	uncharacterized_LOC101951880	Group241	612724	613725	0.0098465	UpMeth_F
LOC101951929	contactin-associated_protein-like_4-like	Scfld516	403306	403806	0.0116216	UpMeth_F
LOC101951929	contactin-associated_protein-like_4-like	Scfld516	462925	463425	0.000370781	UpMeth_M
LOC101952353	chromosome_unknown_open_reading_frame_human_C11orf74	Scfld152	450901	451401	0.0177014	UpMeth_M
LOC101952353	chromosome_unknown_open_reading_frame_human_C11orf74	Scfld152	482965	483966	0.00317809	UpMeth_F
LOC101952353	chromosome_unknown_open_reading_frame_human_C11orf74	Scfld152	486472	486972	0.00633408	UpMeth_F
LOC101952373	uncharacterized_LOC101952373	Scfld565	341182	341682	0.037879	UpMeth_F
LOC101952373	uncharacterized_LOC101952373	Scfld565	346693	347193	0.00439181	UpMeth_M
LOC101952616	uncharacterized_LOC101952616	Group69	218437	218937	0.0483287	UpMeth_M
LOC101952616	uncharacterized_LOC101952616	Group69	291583	292083	1.45339e-05	UpMeth_F
LOC101952616	uncharacterized_LOC101952616	Group69	416332	416832	0.00236222	UpMeth_M
LOC101952629	uncharacterized_LOC101952629	Group111	258016	258516	0.0238122	UpMeth_F
LOC101952629	uncharacterized_LOC101952629	Group111	280561	281061	0.0362395	UpMeth_M
LOC101952828	zinc_finger_protein_621-like	Scfld1082	272044	273045	0.0143968	UpMeth_M
LOC101952828	zinc_finger_protein_621-like	Scfld1082	274549	275049	0.0195923	UpMeth_F
LOC101952946	atrial_natriuretic_peptide_receptor_2-like	Scfld11150	1003	1503	0.0297669	UpMeth_M
LOC101952946	atrial_natriuretic_peptide_receptor_2-like	Scfld11150	1	501	0.00550336	UpMeth_F
LOC101952986	KN_motif_and_ankyrin_repeat_domain-containing_protein_1-like	Group84	546592	547092	0.000940534	UpMeth_F
LOC101952986	KN_motif_and_ankyrin_repeat_domain-containing_protein_1-like	Group84	564127	564627	0.0304686	UpMeth_M
LOC101953197	mitochondrial_inner_membrane_protease_subunit_2-like	Scfld663	137776	138276	0.031314	UpMeth_F
LOC101953197	mitochondrial_inner_membrane_protease_subunit_2-like	Scfld663	141283	142284	0.0258877	UpMeth_F
LOC101953197	mitochondrial_inner_membrane_protease_subunit_2-like	Scfld663	279058	279558	0.0404767	UpMeth_F
LOC101953197	mitochondrial_inner_membrane_protease_subunit_2-like	Scfld663	313627	314127	0.031314	UpMeth_M
LOC101953197	mitochondrial_inner_membrane_protease_subunit_2-like	Scfld663	358216	358716	0.047004	UpMeth_M
LOC101953197	mitochondrial_inner_membrane_protease_subunit_2-like	Scfld663	674347	674847	0.031314	UpMeth_F
LOC101953197	mitochondrial_inner_membrane_protease_subunit_2-like	Scfld663	842182	842682	0.031314	UpMeth_M
LOC101953197	mitochondrial_inner_membrane_protease_subunit_2-like	Scfld663	860218	861219	0.00153985	UpMeth_F
LOC101953197	mitochondrial_inner_membrane_protease_subunit_2-like	Scfld663	894787	895287	0.0326878	UpMeth_F
LOC101953218	olfactory_receptor_5V1-like	Scfld1911	19540	20541	0.00057022	UpMeth_F
LOC101953218	olfactory_receptor_5V1-like	Scfld1911	25552	26052	0.0011319	UpMeth_M
LOC101953345	LIM_domain_kinase_1-like	Group8	1090177	1090677	0.00734696	UpMeth_F
LOC101953345	LIM_domain_kinase_1-like	Group8	1121239	1121739	0.0138666	UpMeth_M
LOC101953678	uncharacterized_LOC101953678	Group132	1787068	1787568	0.04945	UpMeth_M
LOC101953678	uncharacterized_LOC101953678	Group132	1856707	1857708	0.000188941	UpMeth_F
LOC101953678	uncharacterized_LOC101953678	Group132	1876246	1876746	0.0107604	UpMeth_F
LRP4	low_density_lipoprotein_receptor-related_protein_4	Scfld83	2861212	2861712	0.0232577	UpMeth_F
LRP4	low_density_lipoprotein_receptor-related_protein_4	Scfld83	2875240	2875740	0.0164222	UpMeth_M
LRRC4C	leucine_rich_repeat_containing_4C	Group124	2626744	2627244	0.0452747	UpMeth_F
LRRC4C	leucine_rich_repeat_containing_4C	Group124	2629750	2630250	0.0218164	UpMeth_F
LRRC4C	leucine_rich_repeat_containing_4C	Group124	2771533	2772033	0.0452747	UpMeth_F
LRRC4C	leucine_rich_repeat_containing_4C	Group124	2996482	2996982	0.0373315	UpMeth_M
LRRFIP2	leucine-rich_repeat_flightless-interacting_protein_2_1	Scfld91	2611714	2612715	0.0284477	UpMeth_F
LRRFIP2	leucine-rich_repeat_flightless-interacting_protein_2_1	Scfld91	2743978	2744979	0.0143922	UpMeth_M
LRRK1	leucine-rich_repeat_kinase_1	Group260	858715	859716	0.0225055	UpMeth_F
LRRK1	leucine-rich_repeat_kinase_1	Group260	862723	863223	0.0390823	UpMeth_M
LRRK1	leucine-rich_repeat_kinase_1	Group260	871240	871740	0.0224092	UpMeth_F
LTBP2	latent_transforming_growth_factor_beta_binding_protein_2	Scfld75	1872739	1873239	0.00759594	UpMeth_M
LTBP2	latent_transforming_growth_factor_beta_binding_protein_2	Scfld75	1881757	1882257	0.00541322	UpMeth_F
MACROD2	MACRO_domain_containing_2	Group133	1525045	1525545	0.00694307	UpMeth_M
MACROD2	MACRO_domain_containing_2	Group133	1653802	1654302	0.00502641	UpMeth_F
MACROD2	MACRO_domain_containing_2	Group133	1731457	1731957	0.0475947	UpMeth_F
MACROD2	MACRO_domain_containing_2	Group133	1798591	1799091	0.0270792	UpMeth_M
MAFB	transcription_factor_MafB	Group267	2369230	2369730	0.0312518	UpMeth_M
MAFB	transcription_factor_MafB	Group267	2375242	2376744	2.4749e-06	UpMeth_F
MAGI2	membrane_associated_guanylate_kinase_WW_and_PDZ_domain_containing_2	Scfld1	13942330	13942830	0.00987085	UpMeth_M
MAGI2	membrane_associated_guanylate_kinase_WW_and_PDZ_domain_containing_2	Scfld1	13951849	13952850	0.0319739	UpMeth_F
MAGI2	membrane_associated_guanylate_kinase_WW_and_PDZ_domain_containing_2	Scfld1	14375194	14375694	0.00987085	UpMeth_F
MAGI2	membrane_associated_guanylate_kinase_WW_and_PDZ_domain_containing_2	Scfld1	14468380	14469381	0.00210182	UpMeth_M
MAML2	mastermind-like_2_Drosophila	Scfld440	1659814	1660815	0.0257949	UpMeth_F
MAML2	mastermind-like_2_Drosophila	Scfld440	1685365	1685865	0.0288771	UpMeth_M
MAP4K3	mitogen-activated_protein_kinase_kinase_kinase_kinase_3	Scfld738	471943	472443	0.0473664	UpMeth_F
MAP4K3	mitogen-activated_protein_kinase_kinase_kinase_kinase_3	Scfld738	506011	507012	0.0116402	UpMeth_M
MAPK8IP1	c-Jun-amino-terminal_kinase-interacting_protein_1_1	Scfld83	1477951	1478451	0.0159126	UpMeth_M
MAPK8IP1	c-Jun-amino-terminal_kinase-interacting_protein_1_1	Scfld83	1516528	1517028	0.0418768	UpMeth_M
MAPK8IP1	c-Jun-amino-terminal_kinase-interacting_protein_1_1	Scfld83	1520536	1521036	0.0220012	UpMeth_M
MAPK8IP1	c-Jun-amino-terminal_kinase-interacting_protein_1_1	Scfld83	1531558	1532058	0.0310799	UpMeth_F
MAPT	microtubule-associated_protein_tau	Scfld78	5029039	5029539	0.00195234	UpMeth_F
MAPT	microtubule-associated_protein_tau	Scfld78	5033548	5034048	0.00164112	UpMeth_M
MCF2L	guanine_nucleotide_exchange_factor_DBS_1	Scfld295	2144281	2144781	0.0361436	UpMeth_F
MCF2L	guanine_nucleotide_exchange_factor_DBS_1	Scfld295	2150794	2151294	0.00906491	UpMeth_M
MDGA1	MAM_domain_containing_glycosylphosphatidylinositol_anchor_1	Scfld283	31564	32064	0.0343074	UpMeth_M
MDGA1	MAM_domain_containing_glycosylphosphatidylinositol_anchor_1	Scfld283	61123	61623	0.0135687	UpMeth_F
MDGA1	MAM_domain_containing_glycosylphosphatidylinositol_anchor_1	Scfld283	73147	74148	0.00429037	UpMeth_F
MEIS2	homeobox_protein_Meis2_1	Scfld37	4677337	4677837	0.001692	UpMeth_F
MEIS2	homeobox_protein_Meis2_1	Scfld37	4678339	4679340	0.00517067	UpMeth_F
MEIS2	homeobox_protein_Meis2_1	Scfld37	4804591	4805091	0.0265756	UpMeth_M
MET	hepatocyte_growth_factor_receptor_1	Group111	1260517	1261017	0.000144756	UpMeth_F
MET	hepatocyte_growth_factor_receptor_1	Group111	1353202	1354203	0.0167568	UpMeth_M
MET	hepatocyte_growth_factor_receptor_1	Group111	1359715	1360215	0.0287995	UpMeth_M
MPP4	MAGUK_p55_subfamily_member_4	Scfld219	2801593	2802594	0.00985875	UpMeth_F
MPP4	MAGUK_p55_subfamily_member_4	Scfld219	2870230	2871231	3.25088e-05	UpMeth_M
MSRA	methionine_sulfoxide_reductase_A	Group184	1227952	1228452	0.0372428	UpMeth_F
MSRA	methionine_sulfoxide_reductase_A	Group184	1642279	1642779	0.00391679	UpMeth_M
MSRA	methionine_sulfoxide_reductase_A	Group184	1781056	1781556	0.000483435	UpMeth_M
MTMR7	myotubularin_related_protein_7	Group60	7662796	7663797	0.00955635	UpMeth_M
MTMR7	myotubularin_related_protein_7	Group60	7771513	7772013	0.00270346	UpMeth_F
MTPN	myotrophin	Group287	601702	602202	0.00113325	UpMeth_F
MTPN	myotrophin	Group287	608215	609216	8.68348e-05	UpMeth_M
MTUS2	LOW_QUALITY_PROTEIN:_microtubule-associated_tumor_suppressor_candidate_2	Group123	6266509	6267009	0.037093	UpMeth_M
MTUS2	LOW_QUALITY_PROTEIN:_microtubule-associated_tumor_suppressor_candidate_2	Group123	6577630	6578130	0.0355811	UpMeth_M
MTUS2	LOW_QUALITY_PROTEIN:_microtubule-associated_tumor_suppressor_candidate_2	Group123	6611698	6612198	0.0484078	UpMeth_M
MTUS2	LOW_QUALITY_PROTEIN:_microtubule-associated_tumor_suppressor_candidate_2	Group123	6719914	6720414	0.0216193	UpMeth_F
MUT	methylmalonyl_CoA_mutase	Scfld1156	200401	200901	0.0196716	UpMeth_M
MUT	methylmalonyl_CoA_mutase	Scfld1156	211423	211923	0.0175687	UpMeth_F
MXI1	max-interacting_protein_1_1	Scfld326	599197	600699	0.00897016	UpMeth_M
MXI1	max-interacting_protein_1_1	Scfld326	686371	686871	0.0433412	UpMeth_F
MYLK	myosin_light_chain_kinase	Group33	12117187	12118188	0.0219804	UpMeth_F
MYLK	myosin_light_chain_kinase	Group33	12136225	12136725	0.0492188	UpMeth_M
MYLK	myosin_light_chain_kinase	Group33	12250954	12251955	0.0372787	UpMeth_M
MYO3B	myosin-IIIb	Group179	5685349	5685849	0.00382378	UpMeth_F
MYO3B	myosin-IIIb	Group179	5713405	5713905	0.00014683	UpMeth_M
MYO3B	myosin-IIIb	Group179	5718415	5719416	0.00933733	UpMeth_M
NAALADL2	inactive_N-acetylated-alpha-linked_acidic_dipeptidase-like_protein_2	Group113	135772	136272	0.0484863	UpMeth_M
NAALADL2	inactive_N-acetylated-alpha-linked_acidic_dipeptidase-like_protein_2	Group113	254509	255009	0.0484863	UpMeth_F
NAB1	NGFI-A-binding_protein_1_1	Scfld319	152305	152805	0.01697	UpMeth_F
NAB1	NGFI-A-binding_protein_1_1	Scfld319	179359	179859	0.00304452	UpMeth_M
NBAS	neuroblastoma_amplified_sequence	Group220	4187359	4187859	0.0374937	UpMeth_M
NBAS	neuroblastoma_amplified_sequence	Group220	4359703	4360203	0.0341798	UpMeth_F
NBAS	neuroblastoma_amplified_sequence	Group220	4388761	4389261	0.0374937	UpMeth_F
NBAS	neuroblastoma_amplified_sequence	Group220	4451887	4452387	0.0408459	UpMeth_M
NDST2	bifunctional_heparan_sulfate_N-deacetylaseN-sulfotransferase_2_1	Group106	2137267	2137767	0.00637402	UpMeth_M
NDST2	bifunctional_heparan_sulfate_N-deacetylaseN-sulfotransferase_2_1	Group106	2271034	2271534	0.0471226	UpMeth_F
NDST2	bifunctional_heparan_sulfate_N-deacetylaseN-sulfotransferase_2_1	Group106	2311615	2312115	0.00286582	UpMeth_F
NDUFAF2	mimitin_mitochondrial	Group48	693886	694386	0.046119	UpMeth_M
NDUFAF2	mimitin_mitochondrial	Group48	822142	822642	0.046119	UpMeth_F
NDUFB3	NADH_dehydrogenase_ubiquinone_1_beta_subcomplex_3_12kDa	Scfld587	36073	36573	0.0428812	UpMeth_M
NDUFB3	NADH_dehydrogenase_ubiquinone_1_beta_subcomplex_3_12kDa	Scfld587	39580	40581	0.0218768	UpMeth_F
NEDD4L	E3_ubiquitin-protein_ligase_NEDD4-like_1	Scfld126	4349683	4350183	0.0403711	UpMeth_F
NEDD4L	E3_ubiquitin-protein_ligase_NEDD4-like_1	Scfld126	4393270	4393770	0.0403711	UpMeth_M
NEDD9	enhancer_of_filamentation_1_1	Scfld178	2159311	2159811	0.0296091	UpMeth_M
NEDD9	enhancer_of_filamentation_1_1	Scfld178	2181856	2182356	0.024632	UpMeth_F
NELL1	NEL-like_1_chicken	Scfld45	3552592	3553092	0.0385358	UpMeth_M
NELL1	NEL-like_1_chicken	Scfld45	3660808	3661308	0.0492676	UpMeth_F
NELL1	NEL-like_1_chicken	Scfld45	3678343	3678843	0.0435681	UpMeth_F
NEURL1B	E3_ubiquitin-protein_ligase_NEURL1B-like_1	Scfld14	6307090	6307590	0.0496038	UpMeth_F
NEURL1B	E3_ubiquitin-protein_ligase_NEURL1B-like_1	Scfld14	6393262	6393762	0.000902495	UpMeth_F
NEURL1B	E3_ubiquitin-protein_ligase_NEURL1B-like_1	Scfld14	6416308	6416808	0.00469828	UpMeth_M
NFASC	neurofascin	Scfld227	745489	745989	0.0261861	UpMeth_M
NFASC	neurofascin	Scfld227	769537	770037	0.0370232	UpMeth_F
NFIB	nuclear_factor_1_B-type_1	Group264	2086666	2087667	0.00049708	UpMeth_F
NFIB	nuclear_factor_1_B-type_1	Group264	2268028	2268528	0.0326786	UpMeth_M
NHSL1	NHS-like_1	Group40	16913761	16914762	0.000851935	UpMeth_M
NHSL1	NHS-like_1	Group40	17024983	17025483	0.0216027	UpMeth_F
NOD1	nucleotide-binding_oligomerization_domain_containing_1	Group3	7615702	7616202	0.0386951	UpMeth_F
NOD1	nucleotide-binding_oligomerization_domain_containing_1	Group3	7623217	7623717	0.0270571	UpMeth_M
NPDC1	neural_proliferation_differentiation_and_control_1	Group196	964426	964926	0.0314966	UpMeth_F
NPDC1	neural_proliferation_differentiation_and_control_1	Group196	983965	984966	0.0018752	UpMeth_M
NPL	N-acetylneuraminate_lyase	Group185	6831136	6831636	0.0119333	UpMeth_M
NPL	N-acetylneuraminate_lyase	Group185	6840655	6841155	0.0387576	UpMeth_M
NPL	N-acetylneuraminate_lyase	Group185	6843661	6844662	0.00907134	UpMeth_F
NT5DC1	5-nucleotidase_domain_containing_1	Scfld226	1281559	1282560	0.0187689	UpMeth_M
NT5DC1	5-nucleotidase_domain_containing_1	Scfld226	1297090	1297590	0.0302594	UpMeth_F
NUCB2	nucleobindin_2	Scfld1724	12526	13026	0.0109802	UpMeth_M
NUCB2	nucleobindin_2	Scfld1724	49099	50100	0.0193258	UpMeth_F
NUCB2	nucleobindin_2	Scfld1724	61624	62124	0.0109802	UpMeth_F
NUP98	nuclear_pore_complex_protein_Nup98-Nup96_1	Group209	603205	603705	0.0109696	UpMeth_F
NUP98	nuclear_pore_complex_protein_Nup98-Nup96_1	Group209	606712	607212	0.0213276	UpMeth_M
NUP98	nuclear_pore_complex_protein_Nup98-Nup96_1	Group209	615730	616230	0.0280538	UpMeth_F
NUP98	nuclear_pore_complex_protein_Nup98-Nup96_1	Group209	618235	618735	0.0280538	UpMeth_M
OFD1	oral-facial-digital_syndrome_1	Group139	3205399	3205899	0.0388152	UpMeth_M
OFD1	oral-facial-digital_syndrome_1	Group139	3244477	3244977	0.048412	UpMeth_F
OLFM2	noelin-2_1	Scfld762	634768	635268	0.0468528	UpMeth_M
OLFM2	noelin-2_1	Scfld762	649297	650298	0.0241266	UpMeth_F
OSBPL3	oxysterol_binding_protein-like_3	Group188	3190369	3190869	0.00279874	UpMeth_F
OSBPL3	oxysterol_binding_protein-like_3	Group188	3207904	3208404	0.00457765	UpMeth_M
OXR1	oxidation_resistance_1	Group131	1731958	1732458	0.0461715	UpMeth_F
OXR1	oxidation_resistance_1	Group131	2077147	2078649	0.0245169	UpMeth_M
PAK4	p21_protein_Cdc42Rac-activated_kinase_4	Group221	1973440	1973940	0.00262351	UpMeth_F
PAK4	p21_protein_Cdc42Rac-activated_kinase_4	Group221	1980955	1982457	0.0153127	UpMeth_M
PAK4	p21_protein_Cdc42Rac-activated_kinase_4	Group221	2075143	2076144	0.00591002	UpMeth_M
PAK7	p21_protein_Cdc42Rac-activated_kinase_7	Group133	4811605	4812105	0.0485247	UpMeth_M
PAK7	p21_protein_Cdc42Rac-activated_kinase_7	Group133	4856695	4857696	0.00839867	UpMeth_F
PALD1	paladin_1	Group58	1024045	1024545	0.0196038	UpMeth_M
PALD1	paladin_1	Group58	898294	898794	0.0294621	UpMeth_F
PALLD	palladin_1	Scfld520	927853	928353	0.0122993	UpMeth_F
PALLD	palladin_1	Scfld520	940378	940878	0.0225395	UpMeth_M
PARD3	par-3_partitioning_defective_3_homolog_C._elegans	Group189	6207892	6208392	0.0454847	UpMeth_F
PARD3	par-3_partitioning_defective_3_homolog_C._elegans	Group189	6517510	6518010	0.0246803	UpMeth_M
PARD3	par-3_partitioning_defective_3_homolog_C._elegans	Group189	6718912	6719913	0.000819346	UpMeth_M
PARP4	poly_ADP-ribose_polymerase_4-like_1	Scfld415	1459414	1459914	0.040634	UpMeth_F
PARP4	poly_ADP-ribose_polymerase_4-like_1	Scfld415	1463923	1464423	0.00148446	UpMeth_M
PARP4	poly_ADP-ribose_polymerase_4-like_1	Scfld415	1525045	1525545	0.00297707	UpMeth_F
PAX2	paired_box_2	Group106	940378	940878	0.0471226	UpMeth_M
PAX2	paired_box_2	Group106	941380	941880	0.00153473	UpMeth_M
PAX2	paired_box_2	Group106	999496	999996	8.23575e-05	UpMeth_F
PCDH15	protocadherin-15-like	Group213	264028	265029	8.29887e-06	UpMeth_M
PCDH15	protocadherin-15-like	Group213	370741	371241	0.0394247	UpMeth_F
PCDH15	protocadherin-15-like	Group213	551101	551601	0.0445125	UpMeth_M
PCDH15	protocadherin-15-like	Group213	9019	9519	0.0236829	UpMeth_M
PCDH9	protocadherin_9	Scfld1	8987440	8987940	5.85079e-06	UpMeth_M
PCDH9	protocadherin_9	Scfld1	9039043	9040044	0.0215375	UpMeth_M
PCDH9	protocadherin_9	Scfld1	9226417	9226917	0.0386169	UpMeth_M
PCDH9	protocadherin_9	Scfld1	9724411	9724911	0.0480743	UpMeth_F
PCDH9	protocadherin_9	Scfld1	9769000	9769500	0.0430583	UpMeth_M
PCDHAC2	protocadherin_alpha-C2_1	Group45	3572131	3573633	2.75833e-13	UpMeth_M
PCDHAC2	protocadherin_alpha-C2_1	Group45	3588163	3588663	9.24119e-07	UpMeth_M
PCDHAC2	protocadherin_alpha-C2_1	Group45	3589165	3590166	7.57011e-06	UpMeth_M
PCDHAC2	protocadherin_alpha-C2_1	Group45	3595678	3597180	5.42777e-09	UpMeth_M
PCDHAC2	protocadherin_alpha-C2_1	Group45	3616720	3617721	4.95052e-07	UpMeth_M
PCDHAC2	protocadherin_alpha-C2_1	Group45	3618223	3618723	0.0136473	UpMeth_M
PCDHAC2	protocadherin_alpha-C2_1	Group45	3627241	3628242	0.0100485	UpMeth_M
PCDHAC2	protocadherin_alpha-C2_1	Group45	3634756	3635757	0.00630591	UpMeth_M
PCDHAC2	protocadherin_alpha-C2_1	Group45	3765016	3765516	0.046097	UpMeth_F
PCDHAC2	protocadherin_alpha-C2_1	Group45	3833653	3834153	0.0406035	UpMeth_F
PCNXL2	pecanex-like_2_Drosophila	Group192	3572632	3573132	0.00632335	UpMeth_M
PCNXL2	pecanex-like_2_Drosophila	Group192	3682351	3682851	0.0431107	UpMeth_F
PCSK6	proprotein_convertase_subtilisinkexin_type_6	Group260	504508	505008	0.0237661	UpMeth_M
PCSK6	proprotein_convertase_subtilisinkexin_type_6	Group260	567634	568134	0.0208952	UpMeth_F
PDE2A	cGMP-dependent_35-cyclic_phosphodiesterase_1	Group209	2443879	2444379	0.0323425	UpMeth_M
PDE2A	cGMP-dependent_35-cyclic_phosphodiesterase_1	Group209	2511013	2511513	0.0306672	UpMeth_F
PDE8A	high_affinity_cAMP-specific_and_IBMX-insensitive_35-cyclic_phosphodiesterase_8A-like_1	Scfld274	1515526	1516026	0.0093898	UpMeth_M
PDE8A	high_affinity_cAMP-specific_and_IBMX-insensitive_35-cyclic_phosphodiesterase_8A-like_1	Scfld274	1578652	1579152	0.0368076	UpMeth_F
PDLIM1	LOW_QUALITY_PROTEIN:_PDZ_and_LIM_domain_protein_1;protein_id=XP_005285688.1	Group106	3885256	3886257	0.0403518	UpMeth_M
PDLIM1	LOW_QUALITY_PROTEIN:_PDZ_and_LIM_domain_protein_1;protein_id=XP_005285688.1	Group106	3888763	3889263	0.0471226	UpMeth_F
PDS5B	PDS5_regulator_of_cohesion_maintenance_homolog_B_S._cerevisiae	Group123	3745978	3746478	0.00684184	UpMeth_F
PDS5B	PDS5_regulator_of_cohesion_maintenance_homolog_B_S._cerevisiae	Group123	3898282	3898782	0.0418785	UpMeth_M
PDS5B	PDS5_regulator_of_cohesion_maintenance_homolog_B_S._cerevisiae	Group123	3988963	3989463	0.0291039	UpMeth_M
PDZD2	PDZ_domain_containing_2	Scfld126	2554600	2555100	0.0373829	UpMeth_M
PDZD2	PDZ_domain_containing_2	Scfld126	2625241	2625741	0.0403711	UpMeth_F
PDZD2	PDZ_domain_containing_2	Scfld126	2808106	2808606	0.0403711	UpMeth_M
PEAR1	platelet_endothelial_aggregation_receptor_1	Scfld737	123247	124248	0.0174164	UpMeth_F
PEAR1	platelet_endothelial_aggregation_receptor_1	Scfld737	126754	127254	0.00328522	UpMeth_M
PEBP4	phosphatidylethanolamine-binding_protein_4	Group100	2416324	2417325	0.0122789	UpMeth_F
PEBP4	phosphatidylethanolamine-binding_protein_4	Group100	2490472	2490972	0.0344041	UpMeth_M
PEBP4	phosphatidylethanolamine-binding_protein_4	Group100	2542576	2543076	0.00260474	UpMeth_M
PEBP4	phosphatidylethanolamine-binding_protein_4	Group100	2547085	2547585	0.0344041	UpMeth_M
PEMT	phosphatidylethanolamine_N-methyltransferase	Group153	9525013	9525513	3.7079e-06	UpMeth_M
PEMT	phosphatidylethanolamine_N-methyltransferase	Group153	9581626	9582126	0.0128931	UpMeth_F
PHC2	polyhomeotic_homolog_2_Drosophila	Group57	308617	309117	0.0478478	UpMeth_F
PHC2	polyhomeotic_homolog_2_Drosophila	Group57	359218	359718	0.00998906	UpMeth_M
PHKA1	phosphorylase_b_kinase_regulatory_subunit_alpha_skeletal_muscle_isoform_X1	Group13	745990	746490	0.0140725	UpMeth_M
PHKA1	phosphorylase_b_kinase_regulatory_subunit_alpha_skeletal_muscle_isoform_X1	Group13	788575	789075	0.01681	UpMeth_F
PHKA1	phosphorylase_b_kinase_regulatory_subunit_alpha_skeletal_muscle_isoform_X1	Group13	807112	807612	0.0135194	UpMeth_F
PHKA1	phosphorylase_b_kinase_regulatory_subunit_alpha_skeletal_muscle_isoform_X1	Group13	815128	816129	3.00103e-05	UpMeth_F
PIK3R3	phosphatidylinositol_3-kinase_regulatory_subunit_gamma_1	Scfld100	2269531	2270031	0.00278713	UpMeth_M
PIK3R3	phosphatidylinositol_3-kinase_regulatory_subunit_gamma_1	Scfld100	2386765	2387766	0.00619004	UpMeth_F
PIK3R3	phosphatidylinositol_3-kinase_regulatory_subunit_gamma_1	Scfld100	2432356	2432856	1.45035e-05	UpMeth_M
PITPNM2	membrane-associated_phosphatidylinositol_transfer_protein_2_1	Scfld17	8896759	8897259	0.0454728	UpMeth_M
PITPNM2	membrane-associated_phosphatidylinositol_transfer_protein_2_1	Scfld17	8930827	8931327	0.0465118	UpMeth_F
PITX3	paired-like_homeodomain_3	Group106	242485	243486	0.041494	UpMeth_M
PITX3	paired-like_homeodomain_3	Group106	244990	246492	0.0107729	UpMeth_F
PJA2	E3_ubiquitin-protein_ligase_Praja-2_1	Group55	3341671	3342672	0.0160008	UpMeth_F
PJA2	E3_ubiquitin-protein_ligase_Praja-2_1	Group55	3365218	3365718	0.0426479	UpMeth_M
PJA2	E3_ubiquitin-protein_ligase_Praja-2_1	Group55	3421831	3422832	0.0424169	UpMeth_F
PLCB1	1-phosphatidylinositol_45-bisphosphate_phosphodiesterase_beta-1_1	Group133	5555089	5555589	0.0164674	UpMeth_M
PLCB1	1-phosphatidylinositol_45-bisphosphate_phosphodiesterase_beta-1_1	Group133	5682844	5683344	0.00803811	UpMeth_F
PLCB1	1-phosphatidylinositol_45-bisphosphate_phosphodiesterase_beta-1_1	Group133	5822623	5823123	0.00502641	UpMeth_M
PLCB1	1-phosphatidylinositol_45-bisphosphate_phosphodiesterase_beta-1_1	Group133	6304084	6304584	0.0231696	UpMeth_M
PLCB1	1-phosphatidylinositol_45-bisphosphate_phosphodiesterase_beta-1_1	Group133	6364705	6365205	0.0164674	UpMeth_M
PLCB4	1-phosphatidylinositol_45-bisphosphate_phosphodiesterase_beta-4_1	Group133	5135752	5136252	0.00803811	UpMeth_M
PLCB4	1-phosphatidylinositol_45-bisphosphate_phosphodiesterase_beta-4_1	Group133	5320621	5321121	0.00502641	UpMeth_F
PLCE1	1-phosphatidylinositol_45-bisphosphate_phosphodiesterase_epsilon-1_1	Group213	5360701	5361201	0.0108154	UpMeth_M
PLCE1	1-phosphatidylinositol_45-bisphosphate_phosphodiesterase_epsilon-1_1	Group213	5476933	5477433	0.0174721	UpMeth_F
PLCE1	1-phosphatidylinositol_45-bisphosphate_phosphodiesterase_epsilon-1_1	Group213	5510500	5511000	0.0389434	UpMeth_M
PLEKHA5	pleckstrin_homology_domain_containing_family_A_member_5	Scfld424	213928	214929	0.0313526	UpMeth_F
PLEKHA5	pleckstrin_homology_domain_containing_family_A_member_5	Scfld424	227956	228456	0.0313526	UpMeth_M
PLEKHA5	pleckstrin_homology_domain_containing_family_A_member_5	Scfld424	230962	231462	0.039755	UpMeth_F
PLEKHA5	pleckstrin_homology_domain_containing_family_A_member_5	Scfld424	492985	493485	0.039755	UpMeth_M
PLXDC2	plexin_domain_containing_2	Scfld93	152305	152805	0.0187291	UpMeth_F
PLXDC2	plexin_domain_containing_2	Scfld93	308116	308616	0.02181	UpMeth_M
POLQ	DNA_polymerase_theta	Group217	2695381	2695881	0.0365976	UpMeth_M
POLQ	DNA_polymerase_theta	Group217	2730952	2731452	0.000634081	UpMeth_F
POLQ	DNA_polymerase_theta	Group217	2781553	2782053	0.0118848	UpMeth_M
POLQ	DNA_polymerase_theta	Group217	2804599	2805099	0.0226001	UpMeth_F
POLQ	DNA_polymerase_theta	Group217	2807605	2808105	0.000125928	UpMeth_M
PPARG	peroxisome_proliferator-activated_receptor_gamma	Scfld430	884767	885267	0.000439946	UpMeth_F
PPARG	peroxisome_proliferator-activated_receptor_gamma	Scfld430	955909	956409	0.00931183	UpMeth_M
PPFIA2	LOW_QUALITY_PROTEIN:_protein_tyrosine_phosphatase_receptor_type_f_polypeptide_PTPRF_interacting_protein_liprin_alpha_2;protein_id=XP_005315696.1	Group12	1037071	1037571	0.0266737	UpMeth_M
PPFIA2	LOW_QUALITY_PROTEIN:_protein_tyrosine_phosphatase_receptor_type_f_polypeptide_PTPRF_interacting_protein_liprin_alpha_2;protein_id=XP_005315696.1	Group12	1119736	1120236	0.042051	UpMeth_M
PPFIA2	LOW_QUALITY_PROTEIN:_protein_tyrosine_phosphatase_receptor_type_f_polypeptide_PTPRF_interacting_protein_liprin_alpha_2;protein_id=XP_005315696.1	Group12	625249	625749	0.0254381	UpMeth_M
PPFIA2	LOW_QUALITY_PROTEIN:_protein_tyrosine_phosphatase_receptor_type_f_polypeptide_PTPRF_interacting_protein_liprin_alpha_2;protein_id=XP_005315696.1	Group12	906811	907311	0.000900064	UpMeth_F
PPP1R12B	LOW_QUALITY_PROTEIN:_protein_phosphatase_1_regulatory_subunit_12B;protein_id=XP_005311208.1	Scfld716	182866	183366	0.0238616	UpMeth_F
PPP1R12B	LOW_QUALITY_PROTEIN:_protein_phosphatase_1_regulatory_subunit_12B;protein_id=XP_005311208.1	Scfld716	324649	325149	0.00232011	UpMeth_M
PPP2R2C	protein_phosphatase_2_regulatory_subunit_B_gamma	Scfld44	5824627	5825628	0.0326349	UpMeth_F
PPP2R2C	protein_phosphatase_2_regulatory_subunit_B_gamma	Scfld44	6045067	6045567	0.00096975	UpMeth_M
PRCP	lysosomal_Pro-X_carboxypeptidase_1	Group135	3651289	3651789	0.00392739	UpMeth_M
PRCP	lysosomal_Pro-X_carboxypeptidase_1	Group135	3655297	3655797	0.00444357	UpMeth_F
PRKG1	cGMP-dependent_protein_kinase_1_1	Group213	1023544	1024044	0.045942	UpMeth_M
PRKG1	cGMP-dependent_protein_kinase_1_1	Group213	1230457	1230957	0.0445125	UpMeth_M
PRKG1	cGMP-dependent_protein_kinase_1_1	Group213	1238473	1238973	0.0445125	UpMeth_M
PRKG1	cGMP-dependent_protein_kinase_1_1	Group213	1518532	1519533	0.0027601	UpMeth_M
PRKG1	cGMP-dependent_protein_kinase_1_1	Group213	1613221	1613721	0.0118572	UpMeth_F
PRKG1	cGMP-dependent_protein_kinase_1_1	Group213	998995	999495	0.0430082	UpMeth_M
PRRX1	paired_mesoderm_homeobox_protein_1_1	Group78	431362	431862	0.0185539	UpMeth_M
PRRX1	paired_mesoderm_homeobox_protein_1_1	Group78	442384	442884	0.0415645	UpMeth_F
PTPLB	protein_tyrosine_phosphatase-like_proline_instead_of_catalytic_arginine_member_b	Group33	11960374	11960874	0.0136527	UpMeth_M
PTPLB	protein_tyrosine_phosphatase-like_proline_instead_of_catalytic_arginine_member_b	Group33	11967889	11968389	0.0158588	UpMeth_F
PTPN5	protein_tyrosine_phosphatase_non-receptor_type_5_striatum-enriched	Group236	761521	762021	0.0424221	UpMeth_M
PTPN5	protein_tyrosine_phosphatase_non-receptor_type_5_striatum-enriched	Group236	781561	782562	0.0372769	UpMeth_F
PTPN5	protein_tyrosine_phosphatase_non-receptor_type_5_striatum-enriched	Group236	847192	847692	0.0424221	UpMeth_M
PTPRD	protein_tyrosine_phosphatase_receptor_type_D	Group264	5327635	5328135	4.35141e-05	UpMeth_M
PTPRD	protein_tyrosine_phosphatase_receptor_type_D	Group264	5810599	5811099	0.0262044	UpMeth_F
PTPRD	protein_tyrosine_phosphatase_receptor_type_D	Group264	6205888	6206388	0.0133111	UpMeth_F
PTPRD	protein_tyrosine_phosphatase_receptor_type_D	Group264	6276529	6277029	0.0275052	UpMeth_M
PTPRF	protein_tyrosine_phosphatase_receptor_type_F	Scfld268	1586167	1586667	0.0198199	UpMeth_F
PTPRF	protein_tyrosine_phosphatase_receptor_type_F	Scfld268	1920334	1920834	0.0172278	UpMeth_M
PTPRF	protein_tyrosine_phosphatase_receptor_type_F	Scfld268	1960915	1961415	0.0453033	UpMeth_M
PTPRM	protein_tyrosine_phosphatase_receptor_type_M	Group71	133267	133767	0.0383766	UpMeth_F
PTPRM	protein_tyrosine_phosphatase_receptor_type_M	Group71	177355	177855	0.0354473	UpMeth_M
PTPRN2	protein_tyrosine_phosphatase_receptor_type_N_polypeptide_2	Scfld4	11020498	11020998	0.0488389	UpMeth_M
PTPRN2	protein_tyrosine_phosphatase_receptor_type_N_polypeptide_2	Scfld4	11051560	11053062	0.0128785	UpMeth_F
PTPRN2	protein_tyrosine_phosphatase_receptor_type_N_polypeptide_2	Scfld4	11053564	11054064	0.00245584	UpMeth_F
PTPRN2	protein_tyrosine_phosphatase_receptor_type_N_polypeptide_2	Scfld4	11055067	11056068	0.0265562	UpMeth_F
PTPRN2	protein_tyrosine_phosphatase_receptor_type_N_polypeptide_2	Scfld4	11123203	11123703	0.0318118	UpMeth_M
PTPRN2	protein_tyrosine_phosphatase_receptor_type_N_polypeptide_2	Scfld4	11165788	11166288	0.00134172	UpMeth_M
PTPRN2	protein_tyrosine_phosphatase_receptor_type_N_polypeptide_2	Scfld4	11562079	11562579	0.0488389	UpMeth_F
PTPRZ1	protein_tyrosine_phosphatase_receptor-type_Z_polypeptide_1	Scfld193	1408312	1408812	0.0191241	UpMeth_F
PTPRZ1	protein_tyrosine_phosphatase_receptor-type_Z_polypeptide_1	Scfld193	1412821	1413321	0.0191241	UpMeth_M
PTPRZ1	protein_tyrosine_phosphatase_receptor-type_Z_polypeptide_1	Scfld193	1453903	1454403	0.0417163	UpMeth_F
RAB26	RAB26_member_RAS_oncogene_family	Group153	4218922	4219923	0.0186264	UpMeth_F
RAB26	RAB26_member_RAS_oncogene_family	Group153	4240465	4240965	0.0386959	UpMeth_M
RAB26	RAB26_member_RAS_oncogene_family	Group153	4338160	4338660	0.00756572	UpMeth_M
RABGAP1L	RAB_GTPase_activating_protein_1-like	Scfld141	2885260	2885760	0.00382018	UpMeth_M
RABGAP1L	RAB_GTPase_activating_protein_1-like	Scfld141	2903296	2903796	0.00382018	UpMeth_F
RAD51B	DNA_repair_protein_RAD51_homolog_2	Scfld206	359719	360219	0.0359165	UpMeth_F
RAD51B	DNA_repair_protein_RAD51_homolog_2	Scfld206	429859	430359	0.0170248	UpMeth_M
RAD51B	DNA_repair_protein_RAD51_homolog_2	Scfld206	627253	627753	0.0442488	UpMeth_M
RAD51B	DNA_repair_protein_RAD51_homolog_2	Scfld206	631261	631761	0.0158208	UpMeth_M
RALYL	RALY_RNA_binding_protein-like	Scfld74	100201	100701	0.0442069	UpMeth_M
RALYL	RALY_RNA_binding_protein-like	Scfld74	281062	281562	0.0442069	UpMeth_F
RASA3	ras_GTPase-activating_protein_3_1	Group279	1179355	1179855	0.00234002	UpMeth_M
RASA3	ras_GTPase-activating_protein_3_1	Group279	1241980	1242480	0.0456344	UpMeth_F
RASA3	ras_GTPase-activating_protein_3_1	Group279	1300096	1300596	0.0456344	UpMeth_M
RASA3	ras_GTPase-activating_protein_3_1	Group279	1420336	1420836	0.0462989	UpMeth_F
RBM33	RNA_binding_motif_protein_33	Scfld4	9220405	9220905	0.0132694	UpMeth_F
RBM33	RNA_binding_motif_protein_33	Scfld4	9224914	9225414	0.0318118	UpMeth_M
RFX7	DNA-binding_protein_RFX7	Group242	387274	387774	0.0439447	UpMeth_M
RFX7	DNA-binding_protein_RFX7	Group242	425350	425850	0.0230205	UpMeth_F
RGS3	regulator_of_G-protein_signaling_3	Group271	1453402	1453902	0.000423748	UpMeth_F
RGS3	regulator_of_G-protein_signaling_3	Group271	1478452	1479453	0.0255031	UpMeth_M
RGS7	regulator_of_G-protein_signaling_7	Scfld50	2293078	2293578	0.0468171	UpMeth_F
RGS7	regulator_of_G-protein_signaling_7	Scfld50	2580151	2580651	0.0284887	UpMeth_M
RIN3	Ras_and_Rab_interactor_3	Group103	5984947	5985447	0.00898118	UpMeth_F
RIN3	Ras_and_Rab_interactor_3	Group103	6010498	6010998	0.00455414	UpMeth_M
RIT2	GTP-binding_protein_Rit2	Scfld293	233467	233967	0.0221832	UpMeth_F
RIT2	GTP-binding_protein_Rit2	Scfld293	357715	358215	0.0139667	UpMeth_M
RNF144B	E3_ubiquitin-protein_ligase_RNF144B	Scfld94	2910811	2911311	0.0458871	UpMeth_F
RNF144B	E3_ubiquitin-protein_ligase_RNF144B	Scfld94	3021532	3022032	0.0487881	UpMeth_M
RNF17	ring_finger_protein_17	Scfld415	1052101	1052601	0.00179996	UpMeth_F
RNF17	ring_finger_protein_17	Scfld415	1106209	1106709	0.00376671	UpMeth_M
RNF17	ring_finger_protein_17	Scfld415	1107211	1107711	0.0187507	UpMeth_M
RNF17	ring_finger_protein_17	Scfld415	1134265	1135266	0.0110839	UpMeth_M
RNF17	ring_finger_protein_17	Scfld415	1209916	1210416	3.28207e-06	UpMeth_F
RNF17	ring_finger_protein_17	Scfld415	1282561	1283562	0.0108568	UpMeth_F
RNF17	ring_finger_protein_17	Scfld415	1302601	1303101	0.00259682	UpMeth_F
RNF213	E3_ubiquitin-protein_ligase_RNF213	Group75	14039023	14039523	0.0134048	UpMeth_M
RNF213	E3_ubiquitin-protein_ligase_RNF213	Group75	14092630	14093130	0.0219367	UpMeth_F
RNF216	E3_ubiquitin-protein_ligase_RNF216	Group153	11415286	11415786	0.00743931	UpMeth_F
RNF216	E3_ubiquitin-protein_ligase_RNF216	Group153	11430817	11431317	0.0390844	UpMeth_M
ROBO2	roundabout_axon_guidance_receptor_homolog_2_Drosophila	Group255	1038574	1039074	0.0140663	UpMeth_F
ROBO2	roundabout_axon_guidance_receptor_homolog_2_Drosophila	Group255	1066129	1066629	0.0427042	UpMeth_F
ROBO2	roundabout_axon_guidance_receptor_homolog_2_Drosophila	Group255	1225948	1226448	0.0370638	UpMeth_M
ROBO2	roundabout_axon_guidance_receptor_homolog_2_Drosophila	Group255	1508011	1508511	0.0136241	UpMeth_F
ROBO2	roundabout_axon_guidance_receptor_homolog_2_Drosophila	Group255	1965424	1965924	0.0370638	UpMeth_M
ROBO2	roundabout_axon_guidance_receptor_homolog_2_Drosophila	Group255	2136766	2137266	0.0293342	UpMeth_F
ROBO2	roundabout_axon_guidance_receptor_homolog_2_Drosophila	Group255	2490472	2490972	0.0356823	UpMeth_F
RPS6KA2	ribosomal_protein_S6_kinase_90kDa_polypeptide_2	Scfld131	184369	184869	0.0293916	UpMeth_M
RPS6KA2	ribosomal_protein_S6_kinase_90kDa_polypeptide_2	Scfld131	338677	339177	0.00967182	UpMeth_F
RPS6KA2	ribosomal_protein_S6_kinase_90kDa_polypeptide_2	Scfld131	412324	412824	0.0119313	UpMeth_F
RYR3	LOW_QUALITY_PROTEIN:_ryanodine_receptor_3;protein_id=XP_005304041.1	Scfld132	141283	142284	0.0131563	UpMeth_F
RYR3	LOW_QUALITY_PROTEIN:_ryanodine_receptor_3;protein_id=XP_005304041.1	Scfld132	359218	359718	0.0385712	UpMeth_M
RYR3	LOW_QUALITY_PROTEIN:_ryanodine_receptor_3;protein_id=XP_005304041.1	Scfld132	365731	366231	0.0499204	UpMeth_F
RYR3	LOW_QUALITY_PROTEIN:_ryanodine_receptor_3;protein_id=XP_005304041.1	Scfld132	561121	561621	1.47041e-13	UpMeth_F
SALL1	sal-like_1_Drosophila	Group168	5662303	5664306	0.00452175	UpMeth_F
SALL1	sal-like_1_Drosophila	Group168	5664808	5665809	0.0171018	UpMeth_F
SALL1	sal-like_1_Drosophila	Group168	5671321	5673324	0.00765649	UpMeth_M
SASH1	SAM_and_SH3_domain_containing_1	Group40	23868142	23869143	0.000851935	UpMeth_M
SASH1	SAM_and_SH3_domain_containing_1	Group40	24130165	24130665	0.0102088	UpMeth_M
SASH1	SAM_and_SH3_domain_containing_1	Group40	24247399	24247899	0.0303286	UpMeth_M
SASH1	SAM_and_SH3_domain_containing_1	Group40	24327559	24328560	0.00631389	UpMeth_F
SASH1	SAM_and_SH3_domain_containing_1	Group40	24332068	24332568	0.0197029	UpMeth_F
SASH1	SAM_and_SH3_domain_containing_1	Group40	24338080	24338580	0.0312622	UpMeth_M
SASH1	SAM_and_SH3_domain_containing_1	Group40	24356116	24356616	0.0353327	UpMeth_F
SBF2	myotubularin-related_protein_13	Group200	572644	573144	0.00209678	UpMeth_M
SBF2	myotubularin-related_protein_13	Group200	578656	579657	0.0248931	UpMeth_F
SBF2	myotubularin-related_protein_13	Group200	641281	641781	0.0045062	UpMeth_F
SBF2	myotubularin-related_protein_13	Group200	844186	845187	0.0046969	UpMeth_F
SBF2	myotubularin-related_protein_13	Group200	845689	846189	0.0468594	UpMeth_F
SCD5	stearoyl-CoA_desaturase_5	Group206	5049079	5049579	0.0143547	UpMeth_F
SCD5	stearoyl-CoA_desaturase_5	Group206	5061604	5062104	0.0293939	UpMeth_M
SCIN	adseverin	Scfld55	5987953	5988453	0.0150454	UpMeth_F
SCIN	adseverin	Scfld55	6106189	6106689	0.00903387	UpMeth_M
SCN2A	sodium_channel_protein_type_2_subunit_alpha	Group179	2262016	2262516	0.013077	UpMeth_F
SCN2A	sodium_channel_protein_type_2_subunit_alpha	Group179	2363218	2363718	0.00014683	UpMeth_M
SCUBE1	signal_peptide_CUB_and_EGF-like_domain-containing_protein_1_1	Scfld0	8880226	8880726	0.0293738	UpMeth_M
SCUBE1	signal_peptide_CUB_and_EGF-like_domain-containing_protein_1_1	Scfld0	8891749	8892249	0.035991	UpMeth_F
SCUBE1	signal_peptide_CUB_and_EGF-like_domain-containing_protein_1_1	Scfld0	8898763	8899263	0.035991	UpMeth_F
SEMA3C	sema_domain_immunoglobulin_domain_Ig_short_basic_domain_secreted_semaphorin_3C	Scfld1	12785020	12785520	0.032222	UpMeth_F
SEMA3C	sema_domain_immunoglobulin_domain_Ig_short_basic_domain_secreted_semaphorin_3C	Scfld1	12904759	12905259	0.00987085	UpMeth_M
SEMA3F	sema_domain_immunoglobulin_domain_Ig_short_basic_domain_secreted_semaphorin_3F	Group157	1000498	1000998	0.0376398	UpMeth_F
SEMA3F	sema_domain_immunoglobulin_domain_Ig_short_basic_domain_secreted_semaphorin_3F	Group157	1035067	1035567	0.01194	UpMeth_F
SEMA3F	sema_domain_immunoglobulin_domain_Ig_short_basic_domain_secreted_semaphorin_3F	Group157	1047592	1048092	0.0165	UpMeth_M
SEMA5B	sema_domain_seven_thrombospondin_repeats_type_1_and_type_1-like_transmembrane_domain_TM_and_short_cytoplasmic_domain_semaphorin_5B	Group33	10984927	10985427	0.0215411	UpMeth_M
SEMA5B	sema_domain_seven_thrombospondin_repeats_type_1_and_type_1-like_transmembrane_domain_TM_and_short_cytoplasmic_domain_semaphorin_5B	Group33	11161279	11161779	0.0330737	UpMeth_F
SEMA6D	sema_domain_transmembrane_domain_TM_and_cytoplasmic_domain_semaphorin_6D	Scfld132	3575638	3576138	0.0121028	UpMeth_M
SEMA6D	sema_domain_transmembrane_domain_TM_and_cytoplasmic_domain_semaphorin_6D	Scfld132	3663313	3664314	0.00119927	UpMeth_F
SERPINE2	glia-derived_nexin-like_1	Group69	10196353	10196853	4.34407e-05	UpMeth_M
SERPINE2	glia-derived_nexin-like_1	Group69	10223407	10223907	0.0287131	UpMeth_F
SGCB	beta-sarcoglycan	Scfld23	1520536	1521036	0.0424361	UpMeth_M
SGCB	beta-sarcoglycan	Scfld23	1538071	1539072	1.17081e-08	UpMeth_F
SGCD	delta-sarcoglycan_1	Scfld39	2156305	2156805	0.0365865	UpMeth_F
SGCD	delta-sarcoglycan_1	Scfld39	2243980	2244480	0.00950976	UpMeth_F
SGCD	delta-sarcoglycan_1	Scfld39	2545582	2546082	0.0442098	UpMeth_M
SH3D19	LOW_QUALITY_PROTEIN:_SH3_domain-containing_protein_19;protein_id=XP_005307415.1	Scfld280	787573	788073	0.019921	UpMeth_F
SH3D19	LOW_QUALITY_PROTEIN:_SH3_domain-containing_protein_19;protein_id=XP_005307415.1	Scfld280	791080	791580	0.000662128	UpMeth_M
SH3D19	LOW_QUALITY_PROTEIN:_SH3_domain-containing_protein_19;protein_id=XP_005307415.1	Scfld280	894286	894786	0.0239694	UpMeth_M
SH3KBP1	SH3_domain-containing_kinase-binding_protein_1_1	Group54	5229439	5229939	0.0206618	UpMeth_M
SH3KBP1	SH3_domain-containing_kinase-binding_protein_1_1	Group54	5455891	5456391	0.00108404	UpMeth_F
SHC4	SHC_Src_homology_2_domain_containing_family_member_4	Scfld132	2583658	2584659	0.00199985	UpMeth_F
SHC4	SHC_Src_homology_2_domain_containing_family_member_4	Scfld132	2642776	2643276	0.0280528	UpMeth_M
SHISA6	protein_shisa-6_homolog	Scfld174	2522035	2523036	0.00212114	UpMeth_F
SHISA6	protein_shisa-6_homolog	Scfld174	2553097	2553597	0.0426939	UpMeth_F
SHISA6	protein_shisa-6_homolog	Scfld174	2640772	2641272	0.0143743	UpMeth_M
SIDT1	SID1_transmembrane_family_member_1	Group217	3140269	3140769	0.0070898	UpMeth_M
SIDT1	SID1_transmembrane_family_member_1	Group217	3147283	3147783	0.0343261	UpMeth_F
SIDT1	SID1_transmembrane_family_member_1	Group217	3165319	3165819	0.0343321	UpMeth_M
SIPA1L1	signal-induced_proliferation-associated_1_like_1	Scfld464	1040077	1040577	0.00348212	UpMeth_M
SIPA1L1	signal-induced_proliferation-associated_1_like_1	Scfld464	1058614	1059114	0.016815	UpMeth_F
SKIDA1	SKIDACH_domain_containing_1	Scfld93	1323643	1324644	0.0218462	UpMeth_F
SKIDA1	SKIDACH_domain_containing_1	Scfld93	1325146	1327149	0.00421526	UpMeth_F
SKIDA1	SKIDACH_domain_containing_1	Scfld93	1330657	1331658	0.0136741	UpMeth_M
SKIDA1	SKIDACH_domain_containing_1	Scfld93	1334665	1335165	0.00113929	UpMeth_F
SLC12A8	solute_carrier_family_12_member_8	Group33	13774495	13774995	0.0224197	UpMeth_M
SLC12A8	solute_carrier_family_12_member_8	Group33	13777501	13778001	0.0471649	UpMeth_F
SLC35F4	solute_carrier_family_35_member_F4	Group269	3256000	3256500	0.0212313	UpMeth_M
SLC35F4	solute_carrier_family_35_member_F4	Group269	3287563	3288063	0.0477373	UpMeth_F
SLC35F4	solute_carrier_family_35_member_F4	Group269	3320128	3320628	0.0143239	UpMeth_M
SLC4A3	anion_exchange_protein_3	Group226	420841	421842	0.000990251	UpMeth_M
SLC4A3	anion_exchange_protein_3	Group226	424849	425349	0.0148178	UpMeth_F
SLC4A3	anion_exchange_protein_3	Group226	437875	438375	0.00197688	UpMeth_F
SLC4A3	anion_exchange_protein_3	Group226	487474	487974	0.00197688	UpMeth_F
SLC4A3	anion_exchange_protein_3	Group226	488476	488976	0.0383259	UpMeth_F
SLC6A1	sodium-_and_chloride-dependent_GABA_transporter_1_1	Group34	335671	336171	2.38759e-05	UpMeth_F
SLC6A1	sodium-_and_chloride-dependent_GABA_transporter_1_1	Group34	433366	433866	0.0251338	UpMeth_M
SLC8A1	sodiumcalcium_exchanger_1-like_1	Group225	4080646	4081146	0.000366316	UpMeth_F
SLC8A1	sodiumcalcium_exchanger_1-like_1	Group225	4145776	4146276	0.00181736	UpMeth_F
SLC8A1	sodiumcalcium_exchanger_1-like_1	Group225	4314613	4315113	0.0207522	UpMeth_M
SLC9A7	sodiumhydrogen_exchanger_7_1	Group77	6573121	6573621	0.000419042	UpMeth_F
SLC9A7	sodiumhydrogen_exchanger_7_1	Group77	6602179	6602679	0.00731844	UpMeth_F
SLC9A7	sodiumhydrogen_exchanger_7_1	Group77	6643762	6644262	0.0365598	UpMeth_M
SLCO2B1	solute_carrier_organic_anion_transporter_family_member_2B1	Group159	524047	524547	0.00683803	UpMeth_F
SLCO2B1	solute_carrier_organic_anion_transporter_family_member_2B1	Group159	547093	547593	0.00683803	UpMeth_M
SLCO2B1	solute_carrier_organic_anion_transporter_family_member_2B1	Group159	596692	597192	0.0212742	UpMeth_F
SLCO2B1	solute_carrier_organic_anion_transporter_family_member_2B1	Group159	600700	601200	0.0241579	UpMeth_M
SLIT3	slit_homolog_3_Drosophila	Group275	1039075	1039575	0.00232853	UpMeth_M
SLIT3	slit_homolog_3_Drosophila	Group275	1113223	1113723	0.000627851	UpMeth_M
SLIT3	slit_homolog_3_Drosophila	Group275	1128253	1128753	0.00290842	UpMeth_M
SLIT3	slit_homolog_3_Drosophila	Group275	1151800	1152300	0.0376457	UpMeth_F
SLIT3	slit_homolog_3_Drosophila	Group275	1310116	1311117	0.00197198	UpMeth_F
SLIT3	slit_homolog_3_Drosophila	Group275	1351198	1351698	0.0376457	UpMeth_F
SLIT3	slit_homolog_3_Drosophila	Group275	1408312	1408812	0.0221556	UpMeth_M
SLIT3	slit_homolog_3_Drosophila	Group275	1584664	1585665	0.0386858	UpMeth_F
SLIT3	slit_homolog_3_Drosophila	Group275	1771036	1771536	0.0125826	UpMeth_F
SLIT3	slit_homolog_3_Drosophila	Group275	1788571	1789071	0.0221556	UpMeth_F
SLIT3	slit_homolog_3_Drosophila	Group275	1853200	1853700	0.0237219	UpMeth_M
SLIT3	slit_homolog_3_Drosophila	Group275	929356	930357	0.0173691	UpMeth_M
SMARCA4	SWISNF_related_matrix_associated_actin_dependent_regulator_of_chromatin_subfamily_a_member_4	Group28	446392	446892	0.00519822	UpMeth_M
SMARCA4	SWISNF_related_matrix_associated_actin_dependent_regulator_of_chromatin_subfamily_a_member_4	Group28	459418	460419	0.0148399	UpMeth_F
SMG6	SMG6_nonsense_mediated_mRNA_decay_factor	Scfld15	7900270	7900770	0.000285808	UpMeth_F
SMG6	SMG6_nonsense_mediated_mRNA_decay_factor	Scfld15	7950871	7951371	0.0349131	UpMeth_M
SMYD2	N-lysine_methyltransferase_SMYD2	Group148	544087	544587	0.00308183	UpMeth_M
SMYD2	N-lysine_methyltransferase_SMYD2	Group148	559117	559617	0.0140834	UpMeth_F
SND1	staphylococcal_nuclease_and_tudor_domain_containing_1	Group252	1069636	1070136	0.0392189	UpMeth_F
SND1	staphylococcal_nuclease_and_tudor_domain_containing_1	Group252	785068	785568	0.0350368	UpMeth_M
SND1	staphylococcal_nuclease_and_tudor_domain_containing_1	Group252	874747	875247	0.0436661	UpMeth_F
SND1	staphylococcal_nuclease_and_tudor_domain_containing_1	Group252	895789	896289	0.0350368	UpMeth_F
SND1	staphylococcal_nuclease_and_tudor_domain_containing_1	Group252	930358	930858	0.0392189	UpMeth_M
SND1	staphylococcal_nuclease_and_tudor_domain_containing_1	Group252	978454	978954	0.028518	UpMeth_F
SNTG1	gamma-1-syntrophin_1	Group35	1574143	1574643	0.0383769	UpMeth_F
SNTG1	gamma-1-syntrophin_1	Group35	2134762	2135262	0.000865223	UpMeth_M
SNX29	sorting_nexin_29	Scfld294	1639273	1639773	0.0347369	UpMeth_F
SNX29	sorting_nexin_29	Scfld294	1648291	1648791	0.0426826	UpMeth_F
SNX29	sorting_nexin_29	Scfld294	1888270	1888770	0.0426826	UpMeth_M
SNX9	sorting_nexin_9	Scfld71	5035552	5036052	0.0321456	UpMeth_F
SNX9	sorting_nexin_9	Scfld71	5122225	5122725	0.0321456	UpMeth_M
SOX6	SRY_sex_determining_region_Y-box_6	Scfld111	182365	182865	0.0373643	UpMeth_F
SOX6	SRY_sex_determining_region_Y-box_6	Scfld111	372745	373245	0.0499998	UpMeth_M
SOX6	SRY_sex_determining_region_Y-box_6	Scfld111	84169	85170	3.66104e-05	UpMeth_F
SPECC1	cytospin-B-like_1	Scfld15	5654788	5655288	0.0449836	UpMeth_F
SPECC1	cytospin-B-like_1	Scfld15	5738455	5738955	0.0468253	UpMeth_M
SPOCK2	sparcosteonectin_cwcv_and_kazal-like_domains_proteoglycan_testican_2	Group58	285070	285570	0.0404618	UpMeth_M
SPOCK2	sparcosteonectin_cwcv_and_kazal-like_domains_proteoglycan_testican_2	Group58	287575	288576	0.0298755	UpMeth_F
SPTLC1	serine_palmitoyltransferase_1	Scfld102	3044578	3045078	0.0193574	UpMeth_M
SPTLC1	serine_palmitoyltransferase_1	Scfld102	3051592	3052092	0.0462104	UpMeth_F
SRGAP2	SLIT-ROBO_Rho_GTPase_activating_protein_2	Scfld227	2318128	2319129	0.0084979	UpMeth_M
SRGAP2	SLIT-ROBO_Rho_GTPase_activating_protein_2	Scfld227	2346685	2347185	0.0017386	UpMeth_F
SRRM3	serinearginine_repetitive_matrix_3	Group94	12364180	12364680	0.00543018	UpMeth_F
SRRM3	serinearginine_repetitive_matrix_3	Group94	12377206	12377706	0.00704473	UpMeth_M
SRRM3	serinearginine_repetitive_matrix_3	Group94	12468889	12469389	0.00342504	UpMeth_F
SRRM4	serinearginine_repetitive_matrix_4	Scfld109	4357699	4358199	0.0122973	UpMeth_M
SRRM4	serinearginine_repetitive_matrix_4	Scfld109	4416817	4417317	0.0122973	UpMeth_F
SRRM4	serinearginine_repetitive_matrix_4	Scfld109	4505995	4506996	0.0312504	UpMeth_F
SRRM4	serinearginine_repetitive_matrix_4	Scfld109	4515013	4516515	0.00433075	UpMeth_F
SRRM4	serinearginine_repetitive_matrix_4	Scfld109	4551085	4551585	0.0122973	UpMeth_M
ST5	suppression_of_tumorigenicity_5	Group200	2007007	2007507	0.0364782	UpMeth_F
ST5	suppression_of_tumorigenicity_5	Group200	2033560	2034060	0.0112648	UpMeth_M
STARD13	stAR-related_lipid_transfer_protein_13_1	Group123	3355198	3356199	0.0286002	UpMeth_F
STARD13	stAR-related_lipid_transfer_protein_13_1	Group123	3393274	3393774	0.00869547	UpMeth_M
STARD8	stAR-related_lipid_transfer_protein_8_1	Group27	2928847	2929347	0.0192982	UpMeth_F
STARD8	stAR-related_lipid_transfer_protein_8_1	Group27	2932354	2932854	0.000335064	UpMeth_M
STARD8	stAR-related_lipid_transfer_protein_8_1	Group27	2937364	2937864	0.0118259	UpMeth_F
STARD8	stAR-related_lipid_transfer_protein_8_1	Group27	2939869	2940369	0.00400974	UpMeth_F
STARD8	stAR-related_lipid_transfer_protein_8_1	Group27	3000991	3001491	0.0118259	UpMeth_M
STARD8	stAR-related_lipid_transfer_protein_8_1	Group27	3032053	3032553	0.0192982	UpMeth_F
STARD8	stAR-related_lipid_transfer_protein_8_1	Group27	3052093	3052593	0.0118259	UpMeth_M
STK3	serinethreonine_kinase_3	Group199	9259483	9259983	0.0420934	UpMeth_F
STK3	serinethreonine_kinase_3	Group199	9280525	9281025	0.0397803	UpMeth_M
STRBP	spermatid_perinuclear_RNA_binding_protein	Scfld26	4026037	4026537	0.000703636	UpMeth_M
STRBP	spermatid_perinuclear_RNA_binding_protein	Scfld26	4041568	4042569	0.0238317	UpMeth_F
STRIP2	striatin_interacting_protein_2	Group51	1848190	1849191	0.021836	UpMeth_M
STRIP2	striatin_interacting_protein_2	Group51	1850695	1851195	0.0151183	UpMeth_F
SUPT3H	suppressor_of_Ty_3_homolog_S._cerevisiae	Scfld6	10711381	10711881	0.0183349	UpMeth_M
SUPT3H	suppressor_of_Ty_3_homolog_S._cerevisiae	Scfld6	10953364	10954365	0.0120493	UpMeth_F
SVEP1	sushi_von_Willebrand_factor_type_A_EGF_and_pentraxin_domain_containing_1	Group259	8911789	8912289	0.0453664	UpMeth_M
SVEP1	sushi_von_Willebrand_factor_type_A_EGF_and_pentraxin_domain_containing_1	Group259	8947861	8948361	0.0201596	UpMeth_F
SVIL	supervillin	Group189	3611710	3612711	0.00804835	UpMeth_F
SVIL	supervillin	Group189	3641770	3642270	0.017645	UpMeth_M
SVIL	supervillin	Group189	3670828	3671328	0.00162851	UpMeth_F
TBC1D5	TBC1_domain_family_member_5	Scfld3	4358701	4359201	0.0244176	UpMeth_M
TBC1D5	TBC1_domain_family_member_5	Scfld3	4503991	4504491	0.042302	UpMeth_M
TBC1D5	TBC1_domain_family_member_5	Scfld3	4641766	4642767	0.0224512	UpMeth_F
TBXAS1	thromboxane-A_synthase_1	Group287	5096674	5097174	0.0490441	UpMeth_F
TBXAS1	thromboxane-A_synthase_1	Group287	5107195	5107695	0.0490441	UpMeth_M
TBXAS1	thromboxane-A_synthase_1	Group287	5432845	5433345	0.0231077	UpMeth_F
TCF12	transcription_factor_12	Scfld467	1283062	1284063	0.0196339	UpMeth_F
TCF12	transcription_factor_12	Scfld467	1331659	1332660	9.39539e-06	UpMeth_M
TCF12	transcription_factor_12	Scfld467	1479454	1479954	0.00134495	UpMeth_F
TEAD1	TEA_domain_family_member_1_SV40_transcriptional_enhancer_factor	Group187	206914	207915	0.00255395	UpMeth_F
TEAD1	TEA_domain_family_member_1_SV40_transcriptional_enhancer_factor	Group187	68638	69138	0.0237991	UpMeth_M
TENM1	teneurin-1_1	Scfld284	1957408	1957908	0.0402879	UpMeth_F
TENM1	teneurin-1_1	Scfld284	2097688	2098689	0.0402879	UpMeth_F
TENM1	teneurin-1_1	Scfld284	2135263	2136264	0.00741018	UpMeth_F
TENM1	teneurin-1_1	Scfld284	2159812	2160312	0.0141988	UpMeth_F
TENM1	teneurin-1_1	Scfld284	2346184	2346684	0.038783	UpMeth_M
TENM1	teneurin-1_1	Scfld284	2413318	2413818	0.00647167	UpMeth_M
TFPI	tissue_factor_pathway_inhibitor_1	Scfld234	1647289	1647789	0.0351471	UpMeth_F
TFPI	tissue_factor_pathway_inhibitor_1	Scfld234	1688872	1689372	0.0301937	UpMeth_F
TFPI	tissue_factor_pathway_inhibitor_1	Scfld234	1779553	1780053	0.0345647	UpMeth_M
TFPI	tissue_factor_pathway_inhibitor_1	Scfld234	1803601	1804101	0.0269982	UpMeth_F
TFPI	tissue_factor_pathway_inhibitor_1	Scfld234	1843180	1843680	0.0301937	UpMeth_M
TFPI	tissue_factor_pathway_inhibitor_1	Scfld234	1873240	1873740	0.0269982	UpMeth_F
THSD4	thrombospondin_type-1_domain-containing_protein_4	Group99	1178854	1179855	3.23188e-10	UpMeth_F
THSD4	thrombospondin_type-1_domain-containing_protein_4	Group99	1330156	1331157	3.00906e-10	UpMeth_F
THSD4	thrombospondin_type-1_domain-containing_protein_4	Group99	1829653	1830153	0.0270103	UpMeth_M
TJP1	tight_junction_protein_1	Group99	2372236	2372736	0.0480774	UpMeth_F
TJP1	tight_junction_protein_1	Group99	2405302	2405802	0.0249632	UpMeth_M
TJP1	tight_junction_protein_1	Group99	2635762	2636262	0.000921037	UpMeth_F
TJP1	tight_junction_protein_1	Group99	2685862	2686362	0.0129783	UpMeth_F
TLN1	talin_1	Group152	493987	494487	0.0335674	UpMeth_F
TLN1	talin_1	Group152	532063	533064	1.56136e-05	UpMeth_M
TLN1	talin_1	Group152	534568	536070	1.03997e-05	UpMeth_M
TLN1	talin_1	Group152	559618	560118	0.0274278	UpMeth_F
TLN2	talin_2	Group99	6946366	6946866	0.0327105	UpMeth_F
TLN2	talin_2	Group99	6985945	6986445	0.0384928	UpMeth_M
TLN2	talin_2	Group99	7046065	7047066	0.000111706	UpMeth_F
TLN2	talin_2	Group99	7066105	7066605	0.0225481	UpMeth_F
TMEM117	transmembrane_protein_117	Scfld13	4695874	4696374	0.0326668	UpMeth_F
TMEM117	transmembrane_protein_117	Scfld13	4802086	4802586	0.00443859	UpMeth_M
TMEM117	transmembrane_protein_117	Scfld13	4885252	4886253	0.000980231	UpMeth_M
TMEM117	transmembrane_protein_117	Scfld13	4886755	4887255	1.54743e-05	UpMeth_M
TMEM117	transmembrane_protein_117	Scfld13	4913308	4913808	0.0393489	UpMeth_F
TMEM117	transmembrane_protein_117	Scfld13	4975933	4976433	0.00148475	UpMeth_M
TMEM117	transmembrane_protein_117	Scfld13	4979440	4979940	0.0032189	UpMeth_M
TNNI3K	serinethreonine-protein_kinase_TNNI3K	Group105	3074638	3075138	0.0119881	UpMeth_M
TNNI3K	serinethreonine-protein_kinase_TNNI3K	Group105	3188365	3188865	0.000260354	UpMeth_F
TNR	tenascin_R	Scfld141	2296585	2297085	0.0352988	UpMeth_F
TNR	tenascin_R	Scfld141	2400292	2400792	0.0197359	UpMeth_M
TNRC6A	LOW_QUALITY_PROTEIN:_trinucleotide_repeat-containing_gene_6A_protein;protein_id=XP_005288970.1	Group153	2701894	2702394	0.00253829	UpMeth_M
TNRC6A	LOW_QUALITY_PROTEIN:_trinucleotide_repeat-containing_gene_6A_protein;protein_id=XP_005288970.1	Group153	2717926	2718426	0.0408056	UpMeth_F
TOP2A	DNA_topoisomerase_2-alpha	Group240	2245483	2245983	0.0172411	UpMeth_M
TOP2A	DNA_topoisomerase_2-alpha	Group240	2272537	2273037	0.0263919	UpMeth_F
TPO	thyroid_peroxidase	Group165	1673341	1673841	0.0238276	UpMeth_M
TPO	thyroid_peroxidase	Group165	1687870	1688370	0.0283542	UpMeth_F
TRPM8	transient_receptor_potential_cation_channel_subfamily_M_member_8	Group207	1614724	1615725	0.00686537	UpMeth_M
TRPM8	transient_receptor_potential_cation_channel_subfamily_M_member_8	Group207	1639273	1639773	0.0235742	UpMeth_F
TRUB1	probable_tRNA_pseudouridine_synthase_1_1	Group234	1490977	1491477	0.0438345	UpMeth_M
TRUB1	probable_tRNA_pseudouridine_synthase_1_1	Group234	1547089	1547589	0.0459625	UpMeth_F
TSPAN4	tetraspanin_4	Scfld275	550600	551100	0.00215492	UpMeth_M
TSPAN4	tetraspanin_4	Scfld275	796090	796590	0.0299196	UpMeth_F
TSPEAR	thrombospondin-type_laminin_G_domain_and_EAR_repeat-containing_protein-like	Scfld122	4314112	4314612	0.0112104	UpMeth_M
TSPEAR	thrombospondin-type_laminin_G_domain_and_EAR_repeat-containing_protein-like	Scfld122	4326136	4326636	0.049433	UpMeth_F
UNC5B	netrin_receptor_UNC5B_1	Group58	1929352	1929852	0.0345698	UpMeth_F
UNC5B	netrin_receptor_UNC5B_1	Group58	1945384	1945884	0.0100693	UpMeth_M
UNC5B	netrin_receptor_UNC5B_1	Group58	1991977	1992477	0.0345698	UpMeth_M
UNC5B	netrin_receptor_UNC5B_1	Group58	2049091	2049591	0.0449266	UpMeth_F
UNC5B	netrin_receptor_UNC5B_1	Group58	2050093	2050593	0.00632127	UpMeth_M
URB1	nucleolar_pre-ribosomal-associated_protein_1	Group85	1869232	1869732	0.0251298	UpMeth_M
URB1	nucleolar_pre-ribosomal-associated_protein_1	Group85	1875244	1875744	0.00335563	UpMeth_F
USH2A	LOW_QUALITY_PROTEIN:_usherin	Group148	1883761	1884762	0.00151578	UpMeth_F
USH2A	LOW_QUALITY_PROTEIN:_usherin	Group148	1994983	1995483	0.0261836	UpMeth_F
USH2A	LOW_QUALITY_PROTEIN:_usherin	Group148	2138269	2138769	0.0386735	UpMeth_M
VAT1L	synaptic_vesicle_membrane_protein_VAT-1_homolog-like_1	Scfld55	1289074	1289574	0.0172059	UpMeth_M
VAT1L	synaptic_vesicle_membrane_protein_VAT-1_homolog-like_1	Scfld55	1344184	1344684	0.0385996	UpMeth_F
VPS13B	vacuolar_protein_sorting_13_homolog_B_yeast	Group199	10193347	10193847	0.00877839	UpMeth_M
VPS13B	vacuolar_protein_sorting_13_homolog_B_yeast	Group199	10754968	10755468	0.000381173	UpMeth_F
VPS13B	vacuolar_protein_sorting_13_homolog_B_yeast	Group199	9523510	9524010	0.0498306	UpMeth_F
VTI1A	vesicle_transport_through_interaction_with_t-SNAREs_1A	Group234	3815116	3815616	0.0471844	UpMeth_F
VTI1A	vesicle_transport_through_interaction_with_t-SNAREs_1A	Group234	3950887	3951387	0.0291128	UpMeth_F
VTI1A	vesicle_transport_through_interaction_with_t-SNAREs_1A	Group234	3989464	3990465	0.0116659	UpMeth_M
VTI1A	vesicle_transport_through_interaction_with_t-SNAREs_1A	Group234	4014013	4015014	0.0392098	UpMeth_F
VWA5B2	von_Willebrand_factor_A_domain_containing_5B2	Group87	474448	474948	0.0398006	UpMeth_M
VWA5B2	von_Willebrand_factor_A_domain_containing_5B2	Group87	546592	547092	0.0330516	UpMeth_F
WAC	WW_domain-containing_adapter_protein_with_coiled-coil_1	Group189	2106205	2106705	0.0143492	UpMeth_M
WAC	WW_domain-containing_adapter_protein_with_coiled-coil_1	Group189	2163820	2164320	0.0246803	UpMeth_F
WASF1	WAS_protein_family_member_1	Group136	3783553	3784053	0.0234424	UpMeth_F
WASF1	WAS_protein_family_member_1	Group136	3788062	3788562	0.0213408	UpMeth_M
WASF3	WAS_protein_family_member_3	Group123	8528023	8528523	0.037093	UpMeth_M
WASF3	WAS_protein_family_member_3	Group123	8558584	8559084	0.0216193	UpMeth_F
WDFY4	WDFY_family_member_4	Scfld277	1105708	1106208	0.0250969	UpMeth_M
WDFY4	WDFY_family_member_4	Scfld277	1152301	1152801	0.0481612	UpMeth_F
WDFY4	WDFY_family_member_4	Scfld277	1155307	1155807	0.00935053	UpMeth_F
WDFY4	WDFY_family_member_4	Scfld277	1270036	1270536	0.0192858	UpMeth_M
WNT10A	protein_Wnt-10a	Group33	1258012	1259013	0.00919172	UpMeth_F
WNT10A	protein_Wnt-10a	Group33	1260016	1261017	0.000114436	UpMeth_F
WNT10A	protein_Wnt-10a	Group33	1273543	1274544	0.0439524	UpMeth_M
YAF2	YY1_associated_factor_2	Scfld13	3242473	3242973	0.0393489	UpMeth_M
YAF2	YY1_associated_factor_2	Scfld13	3245980	3246480	0.0248319	UpMeth_F
YAF2	YY1_associated_factor_2	Scfld13	3268024	3268524	0.00136005	UpMeth_F
ZC3H3	zinc_finger_CCCH_domain-containing_protein_3_1	Group190	12606163	12606663	0.0158016	UpMeth_M
ZC3H3	zinc_finger_CCCH_domain-containing_protein_3_1	Group190	12650752	12651252	0.000103274	UpMeth_F
ZC3H3	zinc_finger_CCCH_domain-containing_protein_3_1	Group190	12753457	12753957	5.10803e-05	UpMeth_M
ZC3H3	zinc_finger_CCCH_domain-containing_protein_3_1	Group190	12758467	12759468	0.0145949	UpMeth_M
ZNF280D	LOW_QUALITY_PROTEIN:_zinc_finger_protein_280D	Group242	36574	37074	0.0153298	UpMeth_M
ZNF280D	LOW_QUALITY_PROTEIN:_zinc_finger_protein_280D	Group242	68638	69138	0.000636092	UpMeth_F
ZNF385C	zinc_finger_protein_385C	Group240	1283563	1284063	0.0430011	UpMeth_F
ZNF385C	zinc_finger_protein_385C	Group240	1313623	1314123	8.99319e-05	UpMeth_M
ZNF407	zinc_finger_protein_407	Group53	9080626	9081627	0.00446424	UpMeth_F
ZNF407	zinc_finger_protein_407	Group53	9195856	9196356	0.0479591	UpMeth_F
ZNF407	zinc_finger_protein_407	Group53	9435334	9436335	0.0346815	UpMeth_M
ZNF536	zinc_finger_protein_536	Group168	12080614	12081114	0.00518748	UpMeth_M
ZNF536	zinc_finger_protein_536	Group168	12128710	12129210	0.0414708	UpMeth_M
ZNF536	zinc_finger_protein_536	Group168	12262978	12263478	0.0289411	UpMeth_F
ZNF609	zinc_finger_protein_609	Group46	1262020	1262520	0.0107037	UpMeth_M
ZNF609	zinc_finger_protein_609	Group46	1304104	1304604	0.00246621	UpMeth_F
ZNF646	zinc_finger_protein_646	Group240	388276	388776	0.0317524	UpMeth_F
ZNF646	zinc_finger_protein_646	Group240	498997	499497	0.0172411	UpMeth_F
ZNF646	zinc_finger_protein_646	Group240	500500	501000	0.0172411	UpMeth_M
ZNRF1	E3_ubiquitin-protein_ligase_ZNRF1_1	Group25	139780	140280	0.0438258	UpMeth_F
ZNRF1	E3_ubiquitin-protein_ligase_ZNRF1_1	Group25	56614	57114	0.0438258	UpMeth_M
ZNRF1	E3_ubiquitin-protein_ligase_ZNRF1_1	Group25	75652	76152	0.024474	UpMeth_M
ZSWIM8	zinc_finger_SWIM_domain-containing_protein_8_1	Group106	2386765	2387265	0.0471226	UpMeth_F
ZSWIM8	zinc_finger_SWIM_domain-containing_protein_8_1	Group106	2479450	2479950	0.0432734	UpMeth_M

## Sheet: S2-EnrichedInMaleUpmeth.Genes
Supplementary table S9: Categories enriched (at p=0.05) in upmethylated genes (26°C)
Category	Term	Count	%	PValue	Genes	List_Total	Pop_Hits	Pop_Total	Fold_Enrichment	Bonferroni	Benjamini	FDR
GOTERM_BP_FAT	GO:0007010~cytoskeleton_organization	10	2.15983	0.00825101	1218403,_1226939,_1207573,_1211316,_1227357,_825698,_806208,_1213331,_1226636,_1217515	149	35	1398	2.68073	0.999679	0.999679	12.2267
GOTERM_BP_FAT	GO:0006350~transcription	22	4.75162	0.0263105	1528458,_1219407,_798687,_777645,_776958,_1220166,_1207667,_1380477,_1223700,_1225822,_1209299,_570367,_799548,_1223612,_785411,_822950,_1225226,_1219735,_1218694,_1220025,_1221725,_1211132	149	130	1398	1.58782	1	0.999998	34.2746
GOTERM_BP_FAT	GO:0051094~positive_regulation_of_developmental_process	8	1.72786	0.0271825	1224799,_822950,_1209014,_1211322,_1217557,_1225822,_1221725,_1222627	149	29	1398	2.58829	1	0.999866	35.195
GOTERM_BP_FAT	GO:0010604~positive_regulation_of_macromolecule_metabolic_process	14	3.02376	0.0415875	1211931,_1220166,_1207667,_777645,_1206796,_570367,_380925,_1225226,_1205574,_1205020,_1217557,_1219372,_1221725,_1211132	149	74	1398	1.77508	1	0.999967	48.7578
GOTERM_BP_FAT	GO:0045449~regulation_of_transcription	33	7.12743	0.0448606	815355,_1528458,_798687,_1217483,_1207667,_1225822,_587708,_1395918,_570367,_785411,_1223612,_1225226,_1205574,_1218694,_1205020,_1220025,_1221725,_1211132,_1220520,_1219407,_1411584,_777645,_1213823,_776958,_1220166,_1380477,_1206799,_1212396,_799548,_380925,_822950,_1219735,_458607	149	228	1398	1.358	1	0.999865	51.4441
GOTERM_BP_FAT	GO:0051252~regulation_of_RNA_metabolic_process	27	5.83153	0.0452458	815355,_1528458,_1217483,_1207667,_1225822,_1395918,_570367,_785411,_1223612,_1225226,_1218694,_1205574,_1205020,_1219372,_1220025,_1211132,_1221725,_1220520,_1219407,_1411584,_777645,_1213823,_1220166,_1212396,_799548,_380925,_822950	149	178	1398	1.4232	1	0.999443	51.7514
GOTERM_CC_FAT	GO:0044459~plasma_membrane_part	24	5.18359	0.00557184	815355,_1222156,_1211316,_798216,_1216800,_1218336,_825698,_1213331,_1219141,_1214111,_1400278,_1217515,_1222627,_1220936,_1224799,_1217712,_1209014,_1215903,_1211960,_1216360,_1211322,_1215916,_1217557,_385900	106	132	1009	1.7307	0.659851	0.659851	6.72554
GOTERM_CC_FAT	GO:0005886~plasma_membrane	32	6.91145	0.0261549	815355,_1224709,_1211316,_798216,_1217814,_1218336,_1213331,_1219141,_1214111,_1400278,_1217515,_1222627,_1220936,_1225952,_1224799,_1217712,_1221116,_1209014,_1215903,_1211960,_1211322,_1226076,_385900,_1222156,_1226939,_1216800,_825698,_412986,_1225022,_1216360,_1217557,_1215916	106	217	1009	1.4037	0.993995	0.922505	28.1256
GOTERM_CC_FAT	GO:0070161~anchoring_junction	5	1.07991	0.0378021	1220936,_1211316,_1216360,_1211322,_1222627	106	13	1009	3.6611	0.999411	0.916181	38.1327
GOTERM_CC_FAT	GO:0042995~cell_projection	10	2.15983	0.0413128	1225022,_1226939,_1211316,_1218336,_1212931,_806208,_1211322,_1219879,_817914,_1222627	106	46	1009	2.06932	0.999709	0.869409	40.8875
GOTERM_MF_FAT	GO:0030528~transcription_regulator_activity	32	6.91145	0.00256505	815355,_1528458,_1410098,_1217483,_798687,_1207667,_1223700,_1225822,_1209299,_1395918,_570367,_587708,_785411,_1223612,_1225226,_1218694,_1205574,_1220025,_1211132,_1221725,_1220520,_1219407,_1411584,_777645,_1213823,_1220166,_1206799,_1212396,_799548,_822950,_1219735,_458607	164	181	1550	1.67093	0.519044	0.519044	3.34791
GOTERM_MF_FAT	GO:0008134~transcription_factor_binding	9	1.94384	0.00972828	1220520,_799548,_785411,_798687,_1225226,_1219735,_458607,_1221725,_1211132	164	30	1550	2.83537	0.938341	0.751688	12.1565
GOTERM_MF_FAT	GO:0005509~calcium_ion_binding	17	3.67171	0.0313772	387870,_1226939,_1224709,_1206508,_1212415,_1227346,_1213331,_1219879,_1215187,_1208896,_1213310,_1390759,_1221116,_1226222,_385900,_1214084,_1212877	164	94	1550	1.70926	0.999887	0.951617	34.4711
GOTERM_MF_FAT	GO:0003712~transcription_cofactor_activity	6	1.2959	0.0333064	1220520,_799548,_785411,_798687,_1219735,_458607	164	18	1550	3.15041	0.999936	0.910498	36.1806
INTERPRO	IPR013783:Immunoglobulin-like_fold	14	3.02376	0.00533617	1209107,_1541422,_1223112,_1218336,_1225642,_412986,_1227346,_1219141,_1218635,_1225022,_1209014,_1217557,_1214084,_1208667	183	55	1643	2.28535	0.921669	0.921669	7.36617
INTERPRO	IPR003961:Fibronectin,_type_III	9	1.94384	0.00855931	1225022,_1223112,_1224799,_616920,_431652,_1227346,_1217557,_1219141,_1207267	183	28	1643	2.88583	0.98329	0.870734	11.5676
INTERPRO	IPR001683:Phox-like	4	0.863931	0.0112962	1210667,_1210679,_1389461,_443640	183	5	1643	7.18251	0.995518	0.835119	14.9953
INTERPRO	IPR013106:Immunoglobulin_V-set	8	1.72786	0.0122278	1541422,_1209107,_1218336,_412986,_1219141,_1214084,_1218635,_1208667	183	24	1643	2.99271	0.997138	0.768709	16.1336
INTERPRO	IPR007110:Immunoglobulin-like	12	2.59179	0.0175322	1541422,_1225022,_1209107,_1223112,_1209014,_1218336,_1225642,_1227346,_412986,_1219141,_1214084,_1208667	183	50	1643	2.15475	0.999779	0.814346	22.3492
INTERPRO	IPR008957:Fibronectin,_type_III-like_fold	8	1.72786	0.0191903	1225022,_1223112,_1224799,_616920,_431652,_1227346,_1217557,_1207267	183	26	1643	2.76251	0.999901	0.785024	24.2025
KEGG_PATHWAY	gga04514:Cell_adhesion_molecules_(CAMs)	6	1.2959	0.0175895	1225022,_1218745,_1210650,_1218336,_1207424,_1214084	122	15	1106	3.62623	0.973222	0.973222	20.0004
KEGG_PATHWAY	gga04510:Focal_adhesion	8	1.72786	0.0262733	1211316,_1225957,_1227346,_1224910,_1224047,_1212148,_1206796,_1208285	122	28	1106	2.59016	0.995623	0.933842	28.4515
SMART	SM00312:PX	4	0.863931	0.0175521	1210667,_1210679,_1389461,_443640	117	5	893	6.10598	0.896338	0.896338	18.5881
SMART	SM00060:FN3	9	1.94384	0.0208035	1225022,_1223112,_1224799,_616920,_431652,_1227346,_1217557,_1219141,_1207267	117	28	893	2.4533	0.932183	0.739582	21.6627
SP_PIR_KEYWORDS	Immunoglobulin_domain	9	1.94384	0.0135596	1225022,_1223112,_1209014,_1218336,_1225642,_1227346,_412986,_1219141,_1214084	138	32	1316	2.68207	0.921081	0.921081	15.5561
SP_PIR_KEYWORDS	developmental_protein	15	3.23974	0.0231148	1223112,_1209450,_1223216,_1219407,_1411584,_1421767,_1225337,_1219141,_1225822,_570367,_1395918,_1217712,_1223601,_1209014,_1379701	138	77	1316	1.85771	0.987091	0.886382	25.1463
SP_PIR_KEYWORDS	glycoprotein	25	5.39957	0.0234367	1223112,_1206508,_1211316,_1217814,_1223190,_1218336,_1208637,_1214111,_1219141,_1224799,_1218745,_1209014,_1226076,_385900,_1214084,_1212415,_1225642,_825698,_1421767,_412986,_1206796,_808841,_1225022,_1215916,_1212877	138	155	1316	1.5381	0.987858	0.77016	25.4512
SP_PIR_KEYWORDS	Transcription	21	4.53564	0.032211	1528458,_1219407,_798687,_777645,_776958,_1220166,_1207667,_1380477,_1225822,_570367,_799548,_1223612,_785411,_822950,_1225226,_824527,_1219735,_1218694,_1220025,_1221725,_1211132	138	127	1316	1.57686	0.997734	0.781826	33.3354
SP_PIR_KEYWORDS	transcription_regulation	21	4.53564	0.0347756	1528458,_1219407,_798687,_777645,_776958,_1220166,_1207667,_1380477,_1225822,_570367,_799548,_1223612,_785411,_822950,_1225226,_824527,_1219735,_1218694,_1220025,_1221725,_1211132	138	128	1316	1.56454	0.998617	0.731977	35.4906
SP_PIR_KEYWORDS	activator	10	2.15983	0.0372407	570367,_799548,_824527,_1219735,_777645,_1207667,_1218694,_1220025,_1221725,_1211132	138	45	1316	2.11916	0.99914	0.691646	37.5016
SP_PIR_KEYWORDS	wnt_signaling_pathway	6	1.2959	0.0486869	1213607,_1223216,_1209450,_1223601,_1421767,_1379701	138	20	1316	2.86087	0.999907	0.734525	46.1063
UP_SEQ_FEATURE	domain:Fibronectin_type-III	3	0.647948	0.0359364	431652,_1227346,_1219141	96	3	831	8.65625	1	1	41.4499

## Sheet: S3-EnrichedInFem.Upmeth.Genes
Supplementary table S10: Pathways enriched at p=0.05 in upmethylated genes (31°C)
Category	Term	Count	%	PValue	Genes	List_Total	Pop_Hits	Pop_Total	Fold_Enrichment	Bonferroni	Benjamini	FDR
GOTERM_BP_FAT	GO:0007411~axon_guidance	7	1.35659	0.000949428	1225022,_1224799,_1218602,_1225324,_1227490,_426101,_801895	158	12	1398	5.16139	0.6301	0.6301	1.49823
GOTERM_BP_FAT	GO:0048667~cell_morphogenesis_involved_in_neuron_differentiation	8	1.55039	0.00780151	1225022,_1226939,_1224799,_1218602,_1225324,_1227490,_426101,_801895	158	22	1398	3.21749	0.999725	0.983429	11.7035
GOTERM_BP_FAT	GO:0048858~cell_projection_morphogenesis	8	1.55039	0.00780151	1225022,_1226939,_1224799,_1218602,_1225324,_1227490,_426101,_801895	158	22	1398	3.21749	0.999725	0.983429	11.7035
GOTERM_BP_FAT	GO:0022610~biological_adhesion	14	2.71318	0.00941028	1220674,_1226939,_1224709,_1210849,_1207460,_1225324,_1226779,_789510,_1206003,_1225022,_1210244,_1221116,_1211832,_426101	158	58	1398	2.13575	0.99995	0.963107	13.9514
GOTERM_BP_FAT	GO:0007155~cell_adhesion	14	2.71318	0.00941028	1220674,_1226939,_1224709,_1210849,_1207460,_1225324,_1226779,_789510,_1206003,_1225022,_1210244,_1221116,_1211832,_426101	158	58	1398	2.13575	0.99995	0.963107	13.9514
GOTERM_BP_FAT	GO:0000904~cell_morphogenesis_involved_in_differentiation	8	1.55039	0.0101769	1225022,_1226939,_1224799,_1218602,_1225324,_1227490,_426101,_801895	158	23	1398	3.0776	0.999978	0.931262	15.0037
GOTERM_BP_FAT	GO:0031344~regulation_of_cell_projection_organization	5	0.968992	0.0122742	1224799,_1225324,_426101,_1222627,_801895	158	9	1398	4.91561	0.999998	0.924688	17.821
GOTERM_BP_FAT	GO:0032990~cell_part_morphogenesis	8	1.55039	0.0130401	1225022,_1226939,_1224799,_1218602,_1225324,_1227490,_426101,_801895	158	24	1398	2.94937	0.999999	0.89878	18.8279
GOTERM_BP_FAT	GO:0030030~cell_projection_organization	9	1.74419	0.0142214	1225022,_1226939,_1224799,_1218602,_1225324,_465712,_1227490,_426101,_801895	158	30	1398	2.65443	1	0.882626	20.3583
GOTERM_BP_FAT	GO:0007409~axonogenesis	7	1.35659	0.0142371	1225022,_1224799,_1218602,_1225324,_1227490,_426101,_801895	158	19	1398	3.25983	1	0.8469	20.3783
GOTERM_BP_FAT	GO:0045664~regulation_of_neuron_differentiation	6	1.16279	0.0144459	1388311,_1225765,_1224799,_1225324,_1222627,_801895	158	14	1398	3.79204	1	0.815995	20.646
GOTERM_BP_FAT	GO:0048812~neuron_projection_morphogenesis	7	1.35659	0.0184922	1225022,_1224799,_1218602,_1225324,_1227490,_426101,_801895	158	20	1398	3.09684	1	0.858331	25.6683
GOTERM_BP_FAT	GO:0050767~regulation_of_neurogenesis	6	1.16279	0.0197432	1388311,_1225765,_1224799,_1225324,_1222627,_801895	158	15	1398	3.53924	1	0.850131	27.1597
GOTERM_BP_FAT	GO:0030182~neuron_differentiation	10	1.93798	0.0207792	1225022,_1225765,_1226939,_1224799,_1225846,_1218602,_1225324,_1227490,_426101,_801895	158	38	1398	2.32845	1	0.839921	28.3736
GOTERM_BP_FAT	GO:0050769~positive_regulation_of_neurogenesis	4	0.775194	0.02152	1225765,_1224799,_1222627,_801895	158	6	1398	5.89873	1	0.826592	29.2299
GOTERM_BP_FAT	GO:0050770~regulation_of_axonogenesis	4	0.775194	0.02152	1224799,_1225324,_1222627,_801895	158	6	1398	5.89873	1	0.826592	29.2299
GOTERM_BP_FAT	GO:0010720~positive_regulation_of_cell_development	4	0.775194	0.02152	1225765,_1224799,_1222627,_801895	158	6	1398	5.89873	1	0.826592	29.2299
GOTERM_BP_FAT	GO:0000902~cell_morphogenesis	8	1.55039	0.0250419	1225022,_1226939,_1224799,_1218602,_1225324,_1227490,_426101,_801895	158	27	1398	2.62166	1	0.849926	33.1714
GOTERM_BP_FAT	GO:0022604~regulation_of_cell_morphogenesis	5	0.968992	0.0268524	1224799,_1225324,_1227490,_1222627,_801895	158	11	1398	4.02186	1	0.85042	35.1166
GOTERM_BP_FAT	GO:0006928~cell_motion	9	1.74419	0.0298546	1225022,_1224799,_1218602,_806208,_1225324,_1219141,_1227490,_426101,_801895	158	34	1398	2.34214	1	0.862395	38.2256
GOTERM_BP_FAT	GO:0007389~pattern_specification_process	9	1.74419	0.0298546	1388311,_1222547,_1205711,_417515,_1225079,_1215930,_1218602,_1225324,_1214925	158	34	1398	2.34214	1	0.862395	38.2256
GOTERM_BP_FAT	GO:0060284~regulation_of_cell_development	6	1.16279	0.0338029	1388311,_1225765,_1224799,_1225324,_1222627,_801895	158	17	1398	3.12286	1	0.879711	42.1023
GOTERM_BP_FAT	GO:0030031~cell_projection_assembly	4	0.775194	0.0345942	1226939,_465712,_1227490,_426101	158	7	1398	5.05606	1	0.87099	42.8513
GOTERM_BP_FAT	GO:0010975~regulation_of_neuron_projection_development	4	0.775194	0.0345942	1224799,_1225324,_1222627,_801895	158	7	1398	5.05606	1	0.87099	42.8513
GOTERM_BP_FAT	GO:0010769~regulation_of_cell_morphogenesis_involved_in_differentiation	4	0.775194	0.0345942	1224799,_1225324,_1222627,_801895	158	7	1398	5.05606	1	0.87099	42.8513
GOTERM_BP_FAT	GO:0031175~neuron_projection_development	7	1.35659	0.0362489	1225022,_1224799,_1218602,_1225324,_1227490,_426101,_801895	158	23	1398	2.6929	1	0.869269	44.3882
GOTERM_BP_FAT	GO:0048666~neuron_development	8	1.55039	0.0363159	1225022,_1226939,_1224799,_1218602,_1225324,_1227490,_426101,_801895	158	29	1398	2.44086	1	0.855794	44.4496
GOTERM_BP_FAT	GO:0009952~anterior/posterior_pattern_formation	6	1.16279	0.0426824	1222547,_1205711,_417515,_1225079,_1215930,_1214925	158	18	1398	2.94937	1	0.886366	50.0036
GOTERM_BP_FAT	GO:0051960~regulation_of_nervous_system_development	6	1.16279	0.0426824	1388311,_1225765,_1224799,_1225324,_1222627,_801895	158	18	1398	2.94937	1	0.886366	50.0036
GOTERM_BP_FAT	GO:0007156~homophilic_cell_adhesion	5	0.968992	0.0486732	1220674,_1226939,_1224709,_1221116,_1211832	158	13	1398	3.40312	1	0.906955	54.7507
GOTERM_CC_FAT	GO:0042995~cell_projection	11	2.13178	0.0168358	1225022,_1226939,_1211316,_1215930,_806208,_1225324,_789510,_465712,_1227490,_426101,_1222627	107	46	1009	2.25498	0.965913	0.965913	19.1553
GOTERM_CC_FAT	GO:0045202~synapse	8	1.55039	0.02562	1216695,_824290,_1227025,_1206739,_1215930,_1207857,_1206003,_1227490	107	29	1009	2.60135	0.994286	0.924409	27.75
GOTERM_CC_FAT	GO:0030054~cell_junction	9	1.74419	0.0280425	824290,_775903,_1211316,_1206739,_1215930,_1216360,_1207857,_1206003,_1222627	107	36	1009	2.35748	0.996518	0.848434	29.9677
GOTERM_CC_FAT	GO:0019898~extrinsic_to_membrane	7	1.35659	0.0391546	1213904,_824290,_1219724,_798216,_1211346,_465712,_426101	107	25	1009	2.64037	0.999647	0.862908	39.3601
GOTERM_CC_FAT	GO:0005886~plasma_membrane	31	6.00775	0.0498465	1224709,_1211316,_798216,_1210849,_1217814,_1215930,_1212466,_1219141,_1207857,_1217515,_1206003,_1222627,_1225952,_1224799,_775903,_806623,_1221116,_465712,_1227490,_1220674,_1224591,_1226939,_824290,_789510,_1225022,_1210244,_1206739,_1211832,_1216360,_434767,_426101	107	217	1009	1.34713	0.999962	0.869325	47.2896
GOTERM_MF_FAT	GO:0008270~zinc_ion_binding	37	7.17054	0.0170523	1387652,_1210928,_1209436,_1222574,_1375248,_1222627,_1220172,_1210880,_1222563,_1217733,_1217403,_1210613,_795143,_1223969,_1224058,_1226006,_1226668,_1223596,_1205309,_824290,_1215550,_263668,_1224682,_1213209,_777645,_1210851,_1211370,_1224185,_1212330,_1218442,_818060,_1221595,_1205711,_1221575,_1227434,_434767,_1377601	168	240	1550	1.42237	0.99341	0.99341	20.4583
GOTERM_MF_FAT	GO:0005230~extracellular_ligand-gated_ion_channel_activity	6	1.16279	0.022253	1207068,_1216695,_1206739,_1207857,_1213196,_1218214	168	16	1550	3.45982	0.9986	0.962583	25.8801
GOTERM_MF_FAT	GO:0043565~sequence-specific_DNA_binding	17	3.29457	0.0320191	1214483,_1218421,_1223596,_263668,_1411584,_417515,_777645,_1221595,_1388311,_1225765,_795143,_1205711,_1225846,_1225079,_781152,_1214925,_1226399	168	92	1550	1.70484	0.999925	0.957892	35.1491
GOTERM_MF_FAT	GO:0046914~transition_metal_ion_binding	41	7.94574	0.0341847	1387652,_1210928,_1209436,_1222574,_1375248,_1222627,_1220172,_1210880,_1222563,_1217733,_1217403,_1210613,_795143,_1219724,_1223969,_1224058,_1226006,_1226668,_1223596,_1205309,_824290,_263668,_1215550,_1224682,_1213209,_777645,_1210851,_1211370,_1224185,_1212330,_1218442,_1211898,_575842,_818060,_1221595,_1205711,_1221575,_1227434,_1205812,_434767,_1377601	168	285	1550	1.32728	0.999961	0.921065	37.0535
GOTERM_MF_FAT	GO:0043167~ion_binding	57	11.0465	0.0373212	1387652,_1212152,_1209436,_1211192,_1222574,_1375248,_1210880,_1217733,_1221116,_1227302,_1220674,_1226668,_1226939,_824290,_1213209,_1212330,_1224185,_818060,_1221595,_1211832,_434767,_1212877,_1377601,_1224709,_1210928,_1226779,_1225825,_1215187,_1222627,_1220172,_1222563,_1217403,_1210613,_795143,_1219724,_1223969,_1224058,_1226006,_1223596,_1205309,_1215550,_263668,_1224682,_777645,_1222308,_…	168	424	1550	1.24031	0.999985	0.891529	39.7203
GOTERM_MF_FAT	GO:0030528~transcription_regulator_activity	28	5.42636	0.0410615	1214483,_1217483,_798687,_5823234,_1223700,_1214808,_587708,_795143,_1225079,_1214925,_1226006,_1218421,_1207467,_1223596,_263668,_1215550,_1411584,_417515,_777645,_1215595,_776816,_1221595,_1388311,_1225765,_1205711,_1225846,_781152,_1226399	168	181	1550	1.42726	0.999995	0.870038	42.7636
GOTERM_MF_FAT	GO:0046872~metal_ion_binding	55	10.6589	0.0473713	1387652,_1212152,_1209436,_1211192,_1222574,_1375248,_1210880,_1217733,_1221116,_1227302,_1220674,_1226668,_1226939,_824290,_1213209,_1212330,_1224185,_818060,_1221595,_1211832,_434767,_1377601,_1212877,_1224709,_1210928,_1226779,_1225825,_1215187,_1222627,_1220172,_1222563,_1217403,_1210613,_795143,_1219724,_1223969,_1224058,_1226006,_1223596,_1205309,_1215550,_263668,_1224682,_777645,_1210851,_…	168	412	1550	1.23165	0.999999	0.867926	47.5775
GOTERM_MF_FAT	GO:0043169~cation_binding	56	10.8527	0.0478824	1387652,_1212152,_1209436,_1211192,_1222574,_1375248,_1210880,_1217733,_1221116,_1227302,_1220674,_1226668,_1226939,_824290,_1213209,_1212330,_1224185,_818060,_1221595,_1211832,_434767,_1377601,_1212877,_1224709,_1210928,_1226779,_1225825,_1215187,_1222627,_1220172,_1222563,_1217403,_1210613,_795143,_1219724,_1223969,_1224058,_1226006,_1223596,_1205309,_1215550,_263668,_1224682,_777645,_1222308,_…	168	421	1550	1.22724	0.999999	0.833196	47.9506
INTERPRO	IPR003654:Paired-like_homeodomain_protein,_OAR	3	0.581395	0.031829	1411584,_1225846,_1214925	177	3	1643	9.28249	0.999999	0.999999	36.623
INTERPRO	IPR012287:Homeodomain-related	9	1.74419	0.0322105	1218421,_1223596,_1215550,_1411584,_417515,_1225079,_1225846,_1214925,_1226399	177	36	1643	2.32062	0.999999	0.999137	36.9743
KEGG_PATHWAY	gga04514:Cell_adhesion_molecules_(CAMs)	6	1.16279	0.0250345	1225022,_1210244,_1218745,_1210650,_1210849,_1225227	133	15	1106	3.32632	0.991702	0.991702	27.0087
SP_PIR_KEYWORDS	alternative_splicing	24	4.65116	0.0112542	1214483,_804745,_798216,_1210849,_777645,_789936,_776816,_789510,_776620,_818060,_1225022,_1224799,_780701,_775903,_794662,_795143,_792265,_806623,_795796,_1206739,_781152,_478012,_1212877,_789482	138	138	1316	1.65848	0.863574	0.863574	12.9673
SP_PIR_KEYWORDS	neurogenesis	6	1.16279	0.0144323	1388311,_1223190,_1218602,_1225324,_781152,_1219141	138	15	1316	3.81449	0.922587	0.721768	16.3387
SP_PIR_KEYWORDS	dna-binding	25	4.84496	0.0201529	1214483,_1223172,_5823234,_1375248,_789936,_1214808,_795143,_1225079,_1205020,_1214925,_1218421,_1223596,_263668,_1215550,_1411584,_417515,_777645,_1215595,_1221595,_1225765,_1388311,_1205711,_1225846,_781152,_1226399	138	153	1316	1.55821	0.972212	0.697108	22.1065
SP_PIR_KEYWORDS	polymorphism	15	2.90698	0.031449	788920,_804745,_824290,_798216,_777645,_802511,_789510,_789936,_795752,_818060,_775903,_794662,_1218745,_792265,_789482	138	80	1316	1.78804	0.99639	0.754874	32.4375
SP_PIR_KEYWORDS	Homeobox	9	1.74419	0.0368313	1218421,_1388311,_1223596,_1411584,_417515,_1225079,_1225846,_1214925,_1226399	138	38	1316	2.25858	0.998646	0.733115	36.9031
SP_PIR_KEYWORDS	cell_membrane	17	3.29457	0.0399422	1224591,_824290,_1211316,_1210849,_1217814,_1215930,_1207857,_1219141,_789510,_1206003,_1225022,_775903,_806623,_1206739,_434767,_465712,_426101	138	98	1316	1.65424	0.999234	0.697502	39.359
SP_PIR_KEYWORDS	developmental_protein	14	2.71318	0.0487711	1209450,_1411584,_417515,_1215930,_1225324,_1219141,_1388311,_1225765,_1225846,_1225079,_1218602,_781152,_1214925,_1226399	138	77	1316	1.73386	0.999849	0.715538	45.8585
SP_PIR_KEYWORDS	cell_projection	5	0.968992	0.0491383	1211316,_1223190,_1215930,_789510,_1222627	138	14	1316	3.4058	0.999859	0.669949	46.1144
UP_SEQ_FEATURE	mutagenesis_site	11	2.13178	0.00603114	1214483,_794662,_775903,_798216,_1223190,_777645,_781152,_1227346,_434767,_426101,_1222627	99	36	831	2.56481	0.959243	0.959243	8.40599
UP_SEQ_FEATURE	splice_variant	25	4.84496	0.0216185	1214483,_804745,_1210849,_798216,_789936,_775903,_1224799,_794662,_795143,_806623,_792265,_795796,_789482,_777645,_1227346,_776816,_789510,_776620,_818060,_1225022,_780701,_1206739,_781152,_478012,_1212877	99	138	831	1.52064	0.99999	0.996914	27.1832

## Sheet: S4-HeatShock
		Supplementary tables S1 through S8 - differentially methylated genes in C. picta hatchling methylomes along with RPKM, fold change and edgeR p-value
Gene	Description	Scaffold	Start	End	Male1_Counts	Male2_Counts	Female1_Counts	Female2_Counts	Male1_RPKM	Male2_RPKM	Female1_RPKM	Female2_RPKM	Male_Counts_Mean	Male_RPKM_Mean	Female_Counts_Mean	Female_RPKM_Mean	edgeR.logFC	edgeR.p.value	edgeR.adj.p.value	MethWindowMedianCoord	UpMeth
HSPB11	heat_shock_protein_beta-11	Group98	7833637	7834137	72	94	210	140	152.856	201.109	471.309	263.59	83	176.983	175	367.45	-1.03433	1.09849e-05	0.0161749	7833887	UpMeth_F
CIRBP	cold_inducible_RNA_binding_protein	Scfld83	4288060	4288560	1	0	8	16	4.17447	0	35.2914	60.1831	0.5	2.08724	12	47.7373	-4.21932	5.40863e-06	0.00642545	4288310	UpMeth_F
HSPA12A	heat_shock_70_kDa_protein_12A	Scfld590	989476	990477	13.5	14	4.5	0.5	446.231	468.178	156.411	14.3437	13.75	457.204	2.5	85.3771	2.74088	0.000130588	0.0132883	989976	UpMeth_M
HSPA12B	heat_shock_70_kDa_protein_12B	Group197	566632	567132	68	107	48	34	162.849	257.78	122.213	72.5936	87.5	210.315	41	97.4031	1.13657	2.07266e-05	0.0291433	566882	UpMeth_M
HSPA4	heat_shock_70kDa_protein_4	Scfld94	731461	731961	30	2	0	1	145.922	9.78966	0	4.36667	16	77.8556	0.5	2.18333	4.73197	3.11249e-08	5.7245e-05	731711	UpMeth_M
HSPA4L	heat_shock_70_kDa_protein_4L	Group73	1140277	1140777	11	31	4	4	133.271	374.887	49.9327	43.1672	21	254.079	4	46.5499	2.42837	1.27116e-06	0.00480246	1140527	UpMeth_M
LOC101934958	heat_shock_cognate_71_kDa_protein-like	Scfld976	171844	173346	137.333	107.333	100.667	38	2426.51	1986.65	1846.8	615.133	122.333	2206.58	69.3333	1230.96	1.10001	2.1423e-05	0.00342186	172595	UpMeth_M
LOC101941020	heat_shock_protein_beta-11-like	Group240	1093684	1094685	62.5	72.5	28.5	31	285.774	336.172	140.212	128.812	67.5	310.973	29.75	134.512	1.21924	1.12794e-05	0.0102356	1.09418e+06	UpMeth_M
LOC101941297	heat_shock_protein_beta-11-like	Group240	1093684	1094685	62.5	72.5	28.5	31	285.774	336.172	140.212	128.812	67.5	310.973	29.75	134.512	1.21924	1.12794e-05	0.0102356	1.09418e+06	UpMeth_M

## Sheet: S5-AndrogenEstrogen
Gene	Description	Scaffold	Start	End	Male1_Counts	Male2_Counts	Female1_Counts	Female2_Counts	Male1_RPKM	Male2_RPKM	Female1_RPKM	Female2_RPKM	Male_Counts_Mean	Male_RPKM_Mean	Female_Counts_Mean	Female_RPKM_Mean	edgeR.logFC	edgeR.p.value	edgeR.adj.p.value	MethWindowMedianCoord	UpMeth
ADTRP	androgen-dependent_TFPI-regulating_protein	Scfld178	2426344	2426844	3	6	17	20	24.9204	50.706	149.685	149.538	4.5	37.8132	18.5	149.611	-1.95644	0.000103206	0.0304505	2426594	UpMeth_F
AIG1	androgen-induced_1	Group40	20102125	20102625	23	25	8	9	24.9539	27.4091	9.10103	8.74296	24	26.1815	8.5	8.922	1.55122	0.000111611	0.0482045	20102375	UpMeth_M
AR	androgen_receptor	Group27	2525041	2525541	15	13	21	53	80.4762	70.9492	118.433	262.665	14	75.7127	37	190.549	-1.34481	5.141e-05	0.0216727	2525291	UpMeth_F
AR	androgen_receptor	Group27	2662816	2663316	22	45	36	103	118.032	245.593	203.027	510.461	33.5	181.813	69.5	356.744	-0.993479	5.27866e-05	0.0216727	2663066	UpMeth_F
BCAR1	breast_cancer_anti-estrogen_resistance_1	Scfld1538	41083	43587	102.2	52.6	36.2	41.8	12575	6583.68	4750.21	4801.08	77.4	9579.35	39	4775.65	1.05032	0.000310564	0.0105266	42335	UpMeth_M
BCAR1	breast_cancer_anti-estrogen_resistance_1	Scfld1538	45091	46092	43.5	44.5	18	27	5352.38	5569.85	2361.98	3101.17	44	5461.11	22.5	2731.58	0.996301	0.00102947	0.0328609	45591.5	UpMeth_M
BCAR1	breast_cancer_anti-estrogen_resistance_1	Scfld1538	66133	66633	164	123	77	103	20179.1	15395.3	10104	11830.4	143.5	17787.2	90	10967.2	0.703141	0.000672863	0.0293368	66383	UpMeth_M
ESRRB	estrogen-related_receptor_beta	Scfld75	3310108	3310608	34	38	59	95	184.945	207.248	338.113	461.688	36	196.097	77	399.901	-1.02606	4.35204e-05	0.0209209	3310358	UpMeth_F
ESRRG	estrogen-related_receptor_gamma	Group148	2393779	2394279	7	6	24	21	62.3945	53.8061	223.917	165.452	6.5	58.1003	22.5	194.685	-1.69631	0.000113247	0.0376845	2394029	UpMeth_F
ESRRG	estrogen-related_receptor_gamma	Group148	2489971	2490471	40	30	16	12	356.54	269.03	149.278	94.5441	35	312.785	14	121.911	1.3903	3.91956e-05	0.0177556	2490221	UpMeth_M
GREB1	growth_regulation_by_estrogen_in_breast_cancer_1	Group220	7064101	7064601	152	132	79	102	492.489	430.923	266.564	295.423	142	461.706	90.5	280.994	0.724256	2.37965e-05	0.0374937	7064351	UpMeth_M
LOC101954160	breast_cancer_anti-estrogen_resistance_protein_3-like	Scfld1038	285070	285570	39	58	62	111	1052.38	1601.53	1803.26	2811.85	48.5	1326.96	86.5	2307.56	-0.79633	0.000382662	0.0384097	285320	UpMeth_F
PARM1	prostate_androgen-regulated_mucin-like_protein_1	Group86	1967929	1968429	148	166	97	74	1293.04	1458.45	902.847	580.812	157	1375.75	85.5	741.829	0.899161	0.000114423	0.0343627	1968179	UpMeth_M

## Sheet: S6-Kinases
Gene	Description	Scaffold	Start	End	Male1_Counts	Male2_Counts	Female1_Counts	Female2_Counts	Male1_RPKM	Male2_RPKM	Female1_RPKM	Female2_RPKM	Male_Counts_Mean	Male_RPKM_Mean	Female_Counts_Mean	Female_RPKM_Mean	edgeR.logFC	edgeR.p.value	edgeR.adj.p.value	MethWindowMedianCoord	UpMeth
ABL2	Abelson_tyrosine-protein_kinase_2_1	Scfld141	39580	40581	32.5	23.5	5.5	9	137.726	100.303	24.3434	34.6621	28	119.015	7.25	29.5028	1.97714	2.32653e-06	0.0031415	40080.5	UpMeth_M
ADK	adenosine_kinase	Group6	481963	482463	8	10	0	0	85.4501	107.162	0	0	9	96.306	0	0	6.22104	9.55767e-06	0.0106281	482213	UpMeth_M
ADK	adenosine_kinase	Group6	551602	552102	26	31	52	74	277.713	332.202	583.215	702.883	28.5	304.957	63	643.049	-1.07548	1.95447e-05	0.0144892	551852	UpMeth_F
ADK	adenosine_kinase	Group6	779056	779556	30	33	6	18	320.438	353.634	67.294	170.972	31.5	337.036	12	119.133	1.44872	3.90125e-05	0.0216909	779306	UpMeth_M
ADRBK2	adrenergic_beta_receptor_kinase_2	Scfld17	2428849	2429349	19	23	2	5	60.9431	72.5968	6.85666	13.9435	21	66.7699	3.5	10.4001	2.60693	3.07224e-06	0.0138444	2429099	UpMeth_M
AKAP10	A-kinase_anchor_protein_10_mitochondrial_1	Scfld15	4678840	4679340	13	9	28	45	41.8309	28.7874	95.4499	128.538	11	35.3091	36.5	111.994	-1.65339	1.72795e-05	0.0155784	4679090	UpMeth_F
AKAP6	A-kinase_anchor_protein_6_1	Group102	927853	928353	12	5	0	0	86.4718	36.463	0	0	8.5	61.4674	0	0	6.14439	1.79209e-05	0.0213294	928103	UpMeth_M
AKAP7	A-kinase_anchor_protein_7_gamma_isoform_X1	Group40	11087632	11088132	9	9	0	1	9.76458	9.86726	0	0.97144	9	9.81592	0.5	0.48572	3.92913	9.43408e-05	0.0431799	11087882	UpMeth_M
AKAP9	A-kinase_anchor_protein_9_1	Group68	642784	643785	2	1.5	11.5	17	9.18099	6.9443	55.0648	69.8003	1.75	8.06265	14.25	62.4325	-2.99465	4.795e-05	0.0213591	643284	UpMeth_F
AKT3	RAC-gamma_serinethreonine-protein_kinase_1	Scfld50	4470424	4470924	30	46	13	22	142.688	220.481	64.2011	93.632	38	181.584	17.5	78.9165	1.19922	0.000127669	0.0468171	4470674	UpMeth_M
ALPK2	alpha-kinase_2	Scfld126	4083652	4084152	2	1	12	14	13.2263	6.70314	83.5934	82.4602	1.5	9.96472	13	83.0268	-2.94478	4.36921e-05	0.0403711	4083902	UpMeth_F
ALPK2	alpha-kinase_2	Scfld126	4096177	4096677	3	7	19	21	19.8395	46.922	132.356	123.69	5	33.3807	20	128.023	-1.90259	8.50415e-05	0.0469373	4096427	UpMeth_F
BMP2K	BMP2_inducible_kinase	Scfld770	374248	374748	24	55	16	11	967.546	2208.86	687.553	390.296	39.5	1588.2	13.5	538.924	1.56557	4.26429e-05	0.0237094	374498	UpMeth_M
BUB1	BUB1_mitotic_checkpoint_serinethreonine_kinase	Group225	1944382	1944882	4	1	16	13	21.4879	5.31127	91.3275	61.6257	2.5	13.3996	14.5	76.4766	-2.42882	0.000119253	0.0343203	1944632	UpMeth_F
CAMK1D	calciumcalmodulin-dependent_protein_kinase_ID	Scfld168	633766	634266	36	19	13	5	268.776	142.688	101.526	33.1184	27.5	205.732	9	67.3224	1.66475	7.19807e-05	0.0259035	634016	UpMeth_M
CAMK1D	calciumcalmodulin-dependent_protein_kinase_ID	Scfld168	744487	744987	32	25	10	10	238.912	187.748	78.0972	66.2369	28.5	213.33	10	72.167	1.5723	6.91658e-05	0.0259035	744737	UpMeth_M
CAMK1G	calciumcalmodulin-dependent_protein_kinase_IG	Scfld121	3146782	3147783	60	42	23	16.5	408.615	285.427	164.538	98.5093	51	347.021	19.75	131.524	1.52225	2.28318e-05	0.0128618	3.14728e+06	UpMeth_M
CAMK2B	calciumcalmodulin-dependent_protein_kinase_II_beta	Scfld998	136273	136773	69	54	108	130	2073.01	1622.67	3396.55	3512.29	61.5	1847.84	119	3454.42	-0.904554	3.71071e-05	0.00584209	136523	UpMeth_F
CAMK2G	calciumcalmodulin-dependent_protein_kinase_II_gamma	Group106	1944883	1945383	6	1	16	14	17.0604	2.84918	47.4437	35.917	3.5	9.95478	15	41.6803	-2.00858	0.00024331	0.0462342	1945133	UpMeth_F
CAMK4	calciumcalmodulin-dependent_protein_kinase_IV	Group55	1955404	1955904	24	21	12	2	75.2983	66.1897	39.15	5.65881	22.5	70.744	7	22.4044	1.73071	6.77039e-05	0.0312401	1955654	UpMeth_M
CAMK4	calciumcalmodulin-dependent_protein_kinase_IV	Group55	2110213	2110713	4	5	11	27	12.5497	15.7595	35.8875	76.394	4.5	14.1546	19	56.1408	-1.97885	5.82989e-05	0.0304092	2110463	UpMeth_F
CASK	calciumcalmodulin-dependent_serine_protein_kinase_MAGUK_family	Scfld77	724447	725448	0	0.5	17	8	0	2.3987	84.768	34.058	0.25	1.19935	12.5	59.413	-5.4254	1.29819e-06	0.00190386	724948	UpMeth_F
CDC42BPA	CDC42_binding_protein_kinase_alpha_DMPK-like	Group163	5483446	5483946	25	14	2	6	65.6837	37.0822	5.53059	14.2199	19.5	51.3829	4	9.87525	2.31272	3.42007e-06	0.00859611	5483696	UpMeth_M
CDK14	cyclin-dependent_kinase_14	Group68	1821637	1822137	0	0	9	10	0	0	43.0942	41.059	0	0	9.5	42.0766	-6.23207	4.81893e-06	0.00462837	1821887	UpMeth_F
CDK14	cyclin-dependent_kinase_14	Group68	1833160	1833660	30	22	6	11	137.715	101.85	28.7295	45.1649	26	119.782	8.5	36.9472	1.67079	2.17358e-05	0.0143524	1833410	UpMeth_M
CDK16	cyclin-dependent_kinase_16	Scfld892	277555	278055	37	40	75	77	609.378	701.763	1345.16	1203.27	38.5	655.57	76	1274.22	-0.955687	5.32696e-05	0.0205088	277805	UpMeth_F
CDK17	cyclin-dependent_kinase_17	Scfld230	1987468	1987968	47	46	14	30	369.867	366.923	115.451	212.626	46.5	368.395	22	164.038	1.14604	4.18683e-05	0.0300981	1987718	UpMeth_M
CDK6	cyclin-dependent_kinase_6	Scfld369	330160	330660	74	107	82	17	909.158	1323.12	1048.44	186.731	90.5	1116.14	49.5	617.588	0.916181	3.22143e-05	0.0148065	330410	UpMeth_M
CDK6	cyclin-dependent_kinase_6	Scfld369	391282	391782	2	3	17	17	24.5718	37.0968	217.36	186.731	2.5	30.8343	17	202.046	-2.64002	7.25003e-06	0.00666459	391532	UpMeth_F
CDKL1	cyclin-dependent_kinase-like_1	Group177	9705373	9705873	18	13	33	66	44.2036	32.1158	84.7556	145.223	15.5	38.1597	49.5	114.989	-1.59591	5.67596e-07	0.000823874	9705623	UpMeth_F
CDKL5	cyclin-dependent_kinase-like_5	Group54	4443871	4444371	8	6	24	23	32.4745	24.5547	101.714	83.3019	7	28.5146	23.5	92.508	-1.66876	8.65088e-05	0.0433286	4444121	UpMeth_F
CHEK2	checkpoint_kinase_2	Scfld519	893785	894285	24	27	61	88	438.366	495.839	1159.3	1438.85	25.5	467.102	74.5	1299.07	-1.46913	2.0365e-09	5.09328e-06	894035	UpMeth_F
CHEK2	checkpoint_kinase_2	Scfld519	917833	918333	135	121	90	70	2465.81	2222.09	1710.44	1144.54	128	2343.95	80	1427.49	0.740363	2.64199e-05	0.0220254	918083	UpMeth_M
CHKB	cholineethanolamine_kinase	Scfld239	359719	360219	97	90	54	56	715.997	668.296	415.646	369.43	93.5	692.147	55	392.538	0.8416	9.82398e-05	0.0224601	359969	UpMeth_M
CMPK2	cytidine_monophosphate_UMP-CMP_kinase_2_mitochondrial	Group137	3075139	3075639	52	1	2	4	344.328	6.65525	13.8866	23.6767	26.5	175.491	3	18.7817	3.15666	5.4385e-10	4.20994e-06	3075389	UpMeth_M
CNKSR2	connector_enhancer_of_kinase_suppressor_of_Ras_2	Group54	2069632	2070132	1	5	15	15	4.05931	20.4623	63.5713	54.3273	3	12.2608	15	58.9493	-2.21417	0.000104889	0.0449508	2069882	UpMeth_F
CNKSR2	connector_enhancer_of_kinase_suppressor_of_Ras_2	Group54	2083660	2084160	24	31	4	2	97.4235	126.866	16.9524	7.24364	27.5	112.145	3	12.098	3.20508	1.67797e-10	6.47194e-07	2083910	UpMeth_M
CSNK1G1	casein_kinase_1_gamma_1	Group46	1726447	1726947	21	19	2	9	53.8419	48.9521	5.33853	21.0514	20	51.397	5.5	13.195	1.89077	2.03076e-05	0.0215057	1726697	UpMeth_M
CSNK1G1	casein_kinase_1_gamma_1	Group46	1731457	1731957	57	38	75	99	146.142	97.9042	200.195	231.565	47.5	122.023	87	215.88	-0.818755	4.65573e-05	0.0261022	1731707	UpMeth_F
CSNK1G1	casein_kinase_1_gamma_1	Group46	1860214	1860714	157	135	190	258	402.533	347.817	507.161	603.473	146	375.175	224	555.317	-0.562527	2.51673e-05	0.0218063	1860464	UpMeth_F
CSNK1G3	casein_kinase_1_gamma_3	Scfld176	2219431	2219931	7	12	33	29	48.5143	83.4681	237.715	180.25	9.5	65.9912	31	208.983	-1.62987	9.01302e-06	0.00749664	2219681	UpMeth_F
CSNK1G3	casein_kinase_1_gamma_3	Scfld176	2228950	2229450	7	6	19	29	48.5143	41.7341	136.866	180.25	6.5	45.1242	24	158.558	-1.79943	1.67613e-05	0.00822942	2229200	UpMeth_F
CSNK2A1	casein_kinase_2_alpha_1_polypeptide	Scfld161	3339166	3339666	10	15	16	63	43.1119	64.6244	73.9271	246.471	12.5	53.8682	39.5	160.199	-1.59859	1.35541e-05	0.0107744	3339416	UpMeth_F
CSNK2A2	casein_kinase_2_alpha_prime_polypeptide	Scfld481	489478	489978	26	20	8	4	339.014	260.536	110.05	46.3425	23	299.775	6	78.1964	1.97081	3.48259e-05	0.0481839	489728	UpMeth_M
CSNK2B	casein_kinase_2_beta_polypeptide	Group156	257014	257514	62	64	122	100	605.784	649.577	1371.83	970.797	63	627.68	111	1171.32	-0.870948	0.000226175	0.0172369	257264	UpMeth_F
DAPK1	death-associated_protein_kinase_1	Scfld144	1564624	1565124	8	14	31	34	51.5096	90.3083	206.931	195.344	11	70.9089	32.5	201.137	-1.48432	3.02251e-05	0.0239704	1564874	UpMeth_F
DAPK1	death-associated_protein_kinase_1	Scfld144	1574644	1575144	18	11	18	61	115.896	70.9566	120.153	350.47	14.5	93.4265	39.5	235.312	-1.36085	2.67878e-05	0.0239704	1574894	UpMeth_F
DCLK1	doublecortin-like_kinase_1	Group123	1124245	1124745	17	13	2	4	33.2422	25.5068	4.06987	7.04093	15	29.3745	3	5.5554	2.34083	6.48587e-05	0.037093	1124495	UpMeth_M
DCLK1	doublecortin-like_kinase_1	Group123	1236970	1237470	11	0	20	22	21.5097	0	40.6987	38.7251	5.5	10.7548	21	39.7119	-1.84384	6.84065e-05	0.037093	1237220	UpMeth_F
DCLK2	doublecortin-like_kinase_2	Scfld280	58117	58617	54	73	24	33	500.459	680.303	233.909	273.53	63.5	590.381	28.5	253.72	1.22541	5.81069e-07	0.000662128	58367	UpMeth_M
DCLK3	doublecortin-like_kinase_3	Scfld91	2331154	2331654	8	4	21	30	40.5463	20.5762	112.143	136.341	6	30.5613	25.5	124.242	-1.99619	4.04773e-06	0.0128381	2331404	UpMeth_F
DGKB	diacylglycerol_kinase_beta_1	Scfld237	224449	224949	10	5	0	0	112.803	57.5776	0	0	7.5	85.1901	0	0	5.95887	7.19517e-05	0.0268763	224699	UpMeth_M
DGKB	diacylglycerol_kinase_beta_1	Scfld237	454408	454908	52	44	89	87	586.573	506.683	1060.41	879.227	48	546.628	88	969.82	-0.820633	0.000154206	0.0415964	454658	UpMeth_F
DGKB	diacylglycerol_kinase_beta_1	Scfld237	472945	473445	59	49	101	90	665.535	564.26	1203.39	909.546	54	614.898	95.5	1056.47	-0.77161	0.000186065	0.0417008	473195	UpMeth_F
DGKB	diacylglycerol_kinase_beta_1	Scfld237	589678	590178	7	10	1	0	78.9618	115.155	11.9148	0	8.5	97.0585	0.5	5.95738	3.83776	0.000175017	0.0415964	589928	UpMeth_M
DGKD	diacylglycerol_kinase_delta_130kDa	Group13	372745	373746	111	137	69	98	1207.66	1506.28	784.527	978.945	124	1356.97	83.5	881.736	0.620676	9.14392e-05	0.0168234	373246	UpMeth_M
DGKD	diacylglycerol_kinase_delta_130kDa	Group13	501001	501501	44	62	82	98	478.714	681.674	932.337	978.945	53	580.194	90	955.641	-0.714771	0.000155815	0.021892	501251	UpMeth_F
DGKE	diacylglycerol_kinase_epsilon	Group75	1360216	1360716	21	13	80	16	32.5401	20.1883	131.84	22.0734	17	26.3642	48	76.9566	-1.47977	6.55934e-06	0.0134048	1360466	UpMeth_F
DGKH	diacylglycerol_kinase_eta	Scfld2538	20041	21042	9.5	5.5	20	33.5	21305.7	12460.9	44653.4	63561.1	7.5	16883.3	26.75	54107.3	-1.71929	0.000397499	0.0157099	20541.5	UpMeth_F
DGKI	diacylglycerol_kinase_iota	Group287	1673842	1674342	10	11	33	37	54.0748	60.2568	187.571	180.097	10.5	57.1658	35	183.834	-1.65863	5.6434e-06	0.00813779	1674092	UpMeth_F
DGKI	diacylglycerol_kinase_iota	Group287	1706407	1706907	12	6	1	0	64.8897	32.8674	5.68398	0	9	48.8785	0.5	2.84199	3.92757	0.000100309	0.0489774	1706657	UpMeth_M
DGKZ	diacylglycerol_kinase_zeta	Scfld83	2056105	2057106	24.5	9	0	5.5	102.275	37.6849	0	20.688	16.75	69.9797	2.75	10.344	2.61779	1.48775e-05	0.00866298	2.05661e+06	UpMeth_M
DGKZ	diacylglycerol_kinase_zeta	Scfld83	2155804	2156805	26	27.5	5.5	15	108.536	115.148	24.2629	56.4217	26.75	111.842	10.25	40.3423	1.47978	0.000213263	0.0433487	2.1563e+06	UpMeth_M
DMPK	dystrophia_myotonica-protein_kinase	Group83	1980955	1981956	137	138	254.5	302	790.873	826.921	1564.85	1604	137.5	808.897	278.25	1584.42	-1.02882	1.02422e-07	0.000122179	1.98146e+06	UpMeth_F
DYRK1A	dual_specificity_tyrosine-phosphorylation-regulated_kinase_1A	Scfld150	45592	46092	11	11	29	36	72.1139	72.9191	197.996	211.67	11	72.5165	32.5	204.833	-1.47466	5.32961e-05	0.0204657	45842	UpMeth_F
EEF2K	eukaryotic_elongation_factor-2_kinase	Scfld158	2409310	2409810	24	14	68	50	204.623	120.484	607.874	384.813	19	162.553	59	496.343	-1.57901	1.89153e-07	0.00044205	2409560	UpMeth_F
EIF2AK4	eukaryotic_translation_initiation_factor_2_alpha_kinase_4	Scfld132	1963921	1964922	2	3.5	10.5	24.5	13.8499	24.3869	76.0072	151.564	2.75	19.1184	17.5	113.785	-2.68819	1.33317e-05	0.00676839	1.96442e+06	UpMeth_F
EIF2AK4	eukaryotic_translation_initiation_factor_2_alpha_kinase_4	Scfld132	2012518	2013018	19	29	6	9	131.574	202.062	43.4327	55.6765	24	166.818	7.5	49.5546	1.73424	2.29662e-05	0.0121028	2012768	UpMeth_M
ERBB2	receptor_tyrosine-protein_kinase_erbB-2	Group240	2933857	2934357	104	134	48	82	475.528	621.338	236.147	340.728	119	548.433	65	288.438	0.91095	5.70504e-05	0.0204811	2934107	UpMeth_M
FER	fer_fpsfes_related_tyrosine_kinase	Group55	3524035	3524535	3	2	9	20	9.41229	6.30378	29.3625	56.5881	2.5	7.85804	14.5	42.9753	-2.41071	8.455e-05	0.0329328	3524285	UpMeth_F
FER	fer_fpsfes_related_tyrosine_kinase	Group55	3621229	3621729	25	25	9	8	78.4358	78.7973	29.3625	22.6353	25	78.6165	8.5	25.9989	1.60858	7.57229e-05	0.0324446	3621479	UpMeth_M
FER	fer_fpsfes_related_tyrosine_kinase	Group55	3796579	3797079	50	57	67	130	156.872	179.658	218.588	367.823	53.5	168.265	98.5	293.205	-0.803554	5.41109e-05	0.0295077	3796829	UpMeth_F
FGGY	FGGY_carbohydrate_kinase_domain_containing	Group98	5136754	5137254	21	12	1	2	44.5831	25.6735	2.24433	3.76558	16.5	35.1283	1.5	3.00495	3.42608	7.35046e-07	0.00411287	5137004	UpMeth_M
FGGY	FGGY_carbohydrate_kinase_domain_containing	Group98	5154790	5155290	59	71	12	49	125.257	151.901	26.932	92.2566	65	138.579	30.5	59.5943	1.18868	4.16833e-05	0.0388724	5155040	UpMeth_M
GAK	cyclin_G_associated_kinase	Scfld422	35071	35571	16	16	2	3	182.342	183.137	24.1459	30.5451	16	182.739	2.5	27.3455	2.68141	1.69741e-05	0.0160997	35321	UpMeth_M
GLYCTK	glycerate_kinase	Group101	721942	722442	53	44	18	24	241.969	200.916	86.3242	98.4318	48.5	221.442	21	92.378	1.25983	1.38096e-05	0.0122635	722192	UpMeth_M
GSK3B	glycogen_synthase_kinase_3_beta	Group217	1442380	1442880	17	16	47	39	46.5941	44.0158	133.337	96.4425	16.5	45.305	43	114.89	-1.31355	8.11173e-06	0.0118848	1442630	UpMeth_F
GSK3B	glycogen_synthase_kinase_3_beta	Group217	1457911	1458411	23	23	8	6	63.0391	63.2727	22.6957	14.8373	23	63.1559	7	18.7665	1.76137	4.01414e-05	0.0226001	1458161	UpMeth_M
GSK3B	glycogen_synthase_kinase_3_beta	Group217	1523041	1523541	21	18	3	6	57.5575	49.5177	8.5109	14.8373	19.5	53.5376	4.5	11.6741	2.14855	1.3065e-05	0.0118848	1523291	UpMeth_M
GSK3B	glycogen_synthase_kinase_3_beta	Group217	1539574	1540074	94	69	46	53	257.638	189.818	130.5	131.063	81.5	223.728	49.5	130.782	0.781562	8.80633e-05	0.0343321	1539824	UpMeth_M
HIPK2	homeodomain_interacting_protein_kinase_2	Group287	4982446	4982946	3	6	21	16	16.2224	32.8674	119.364	77.8797	4.5	24.5449	18.5	98.6216	-1.94674	8.4415e-05	0.0489774	4982696	UpMeth_F
HK1	hexokinase_1	Group58	3728443	3728943	26	10	2	2	180.089	69.4162	14.5359	12.3713	18	124.753	2	13.4536	3.15328	2.72761e-07	0.000831654	3728693	UpMeth_M
HKDC1	hexokinase_domain_containing_1	Group58	3816619	3817119	6	7	27	18	41.559	48.5914	196.235	111.342	6.5	45.0752	22.5	153.788	-1.71491	7.45119e-05	0.0268839	3816869	UpMeth_F
IKBKB	inhibitor_of_kappa_light_polypeptide_gene_enhancer_in_B-cells_kinase_beta	Group122	3569125	3569625	54	34	20	18	159.452	100.213	62.2537	47.0826	44	129.832	19	54.6681	1.27406	5.22026e-05	0.0380126	3569375	UpMeth_M
IPPK	inositol_13456-pentakisphosphate_2-kinase	Scfld458	1364725	1365225	15	12	42	38	164.241	132.328	482.044	375.212	13.5	148.285	40	428.628	-1.50987	1.58423e-06	0.00234387	1364975	UpMeth_F
ITK	IL2-inducible_T-cell_kinase	Scfld39	1677850	1678350	51	40	16	18	212.219	165.5	69.8265	65.2321	45.5	188.86	17	67.5293	1.49697	2.09828e-05	0.0173725	1678100	UpMeth_M
ITPK1	inositol-tetrakisphosphate_1-kinase	Group103	6433843	6434343	7	8	0	0	24.7349	28.4944	0	0	7.5	26.6147	0	0	5.96214	7.15121e-05	0.0433908	6434093	UpMeth_M
ITPKB	inositol-trisphosphate_3-kinase_B	Group163	6048073	6048573	28	29	8	8	73.5657	76.8131	22.1223	18.9599	28.5	75.1894	8	20.5411	1.87755	5.85228e-06	0.0114406	6048323	UpMeth_M
ITPKB	inositol-trisphosphate_3-kinase_B	Group163	6064105	6064605	23	12	36	60	60.429	31.7847	99.5506	142.199	17.5	46.1069	48	120.875	-1.38122	1.10986e-05	0.0162724	6064355	UpMeth_F
JAK1	Janus_kinase_1	Scfld40	754507	755007	7	12	28	32	30.8507	53.398	129.159	125.757	9.5	42.1244	30	127.458	-1.58059	4.19923e-05	0.0357955	754757	UpMeth_F
KSR2	kinase_suppressor_of_ras_2	Scfld109	3446881	3447381	24	28	50	75	126.316	147.679	278.26	347.183	26	136.997	62.5	312.721	-1.18133	0.000122351	0.0344806	3447131	UpMeth_F
KSR2	kinase_suppressor_of_ras_2	Scfld109	3509506	3510006	2	0	13	9	10.5263	0	72.3476	41.6619	1	5.26317	11	57.0047	-3.24523	8.09996e-05	0.0278999	3509756	UpMeth_F
LOC101930944	calciumcalmodulin-dependent_protein_kinase_type_IV-like	Scfld83	4689361	4689861	95	102	47	69	396.575	427.095	207.337	259.54	98.5	411.835	58	233.438	0.829135	0.000224458	0.0435357	4689611	UpMeth_M
LOC101932327	cAMP-dependent_protein_kinase_catalytic_subunit_alpha-like	Scfld2107	8518	9018	200	205	151	146	17421.7	17426.8	13504.1	11564.2	202.5	17424.3	148.5	12534.1	0.471449	0.000193916	0.0193916	8768	UpMeth_M
LOC101933788	TYRO_protein_tyrosine_kinase-binding_protein-like	Scfld1825	52606	53106	0	0	4	9	0	0	662.191	1261.88	0	0	6.5	962.033	-5.70748	0.000296259	0.0429575	52856	UpMeth_F
LOC101934934	myosin_light_chain_kinase_3-like	Scfld266	2529550	2530050	16	38	9	11	165.493	395.94	96.9051	102.451	27	280.717	10	99.6781	1.48516	0.000130784	0.045286	2529800	UpMeth_M
LOC101935736	A-kinase_anchor_protein_13-like	Group260	6908791	6909291	25	23	6	5	84.9151	78.6997	21.5948	15.2039	24	81.8074	5.5	18.3994	2.15002	1.12651e-05	0.0191578	6909041	UpMeth_M
LOC101935929	inactive_serinethreonine-protein_kinase_TEX14-like	Scfld15	3858202	3858702	12	6	1	0	38.6131	19.1916	3.40893	0	9	28.9024	0.5	1.70446	3.91969	0.000122377	0.0484373	3858452	UpMeth_M
LOC101936310	G_protein-coupled_receptor_kinase_5-like	Group122	8626720	8627220	4	1	7	29	11.8112	2.94744	21.7888	75.8553	2.5	7.37934	18	48.822	-2.70469	6.75722e-06	0.0102882	8626970	UpMeth_F
LOC101936799	cGMP-dependent_protein_kinase_2-like	Scfld3105	4009	4509	42	52	29	23	47096.8	60591	35123.9	24302.9	47	53843.9	26	29713.4	0.875594	0.00088556	0.0345368	4259	UpMeth_M
LOC101937430	putative_uncharacterized_serinethreonine-protein_kinase_SgK110-like	Scfld1293	124249	124749	511	335	266	373	23198.3	15582.5	12901.9	15650.5	423	19390.4	319.5	14276.2	0.463093	0.000613452	0.0454444	124499	UpMeth_M
LOC101937477	cyclin-G-associated_kinase-like	Group9	3990967	3991467	10	2	16	34	59.1539	11.7817	98.8738	179.097	6	35.4678	25	138.985	-1.95532	1.94408e-05	0.0154316	3991217	UpMeth_F
LOC101937477	cyclin-G-associated_kinase-like	Group9	3991969	3992970	11.5	5.5	27	30.5	68.027	32.3998	166.849	160.66	8.5	50.2134	28.75	163.755	-1.67454	8.62855e-05	0.0310067	3.99247e+06	UpMeth_F
LOC101939276	tyrosine-protein_kinase_STYK1-like	Group276	1074145	1074645	8	7	24	27	57.646	49.7672	174.969	169.772	7.5	53.7066	25.5	172.371	-1.66102	5.67093e-05	0.0224878	1074395	UpMeth_F
LOC101940607	nucleoside_diphosphate_kinase_6-like	Scfld670	613726	614226	32	61	18	29	387.626	751.134	227.599	317.301	46.5	569.38	23.5	272.45	1.05179	0.000125243	0.013342	613976	UpMeth_M
LOC101941893	nicotinamide_riboside_kinase_2-like	Scfld274	2272036	2272536	19	16	3	4	201.9	172.442	33.3416	38.4797	17.5	187.171	3.5	35.9107	2.34959	1.6887e-05	0.0167486	2272286	UpMeth_M
LOC101942787	connector_enhancer_of_kinase_suppressor_of_ras_2-like	Group95	4305094	4305594	21	23	7	4	64.5291	70.8006	22.4442	10.9902	22	67.6649	5.5	16.7172	2.04667	1.12955e-05	0.0145778	4305344	UpMeth_M
LOC101943008	cAMP-dependent_protein_kinase_catalytic_subunit_alpha-like	Scfld2955	32566	33066	12	11	3	1	3185.54	2736.98	834.451	253.494	11.5	2961.26	2	543.973	2.39482	0.000384932	0.0257904	32816	UpMeth_M
LOC101943085	serinethreonine-protein_kinaseendoribonuclease_IRE1-like	Group153	2308108	2308608	19	47	105	78	30.1768	73.7235	177.236	108.573	33	51.9501	91.5	142.904	-1.43504	5.24446e-07	0.00100456	2308358	UpMeth_F
LOC101943692	G_protein-coupled_receptor_kinase_7A-like	Scfld110	19039	20040	0	2	13	11	0	10.5633	70.9422	51.8912	1	5.28166	12	61.4167	-3.52041	1.24908e-05	0.00949281	19539.5	UpMeth_F
LOC101944638	leucine-rich_repeat_serinethreonine-protein_kinase_2-like	Scfld2375	6514	7014	5	2	11	21	2933.58	1203.14	6833.52	10649.4	3.5	2068.36	16	8741.47	-2.09552	0.000156808	0.0105062	6764	UpMeth_F
LOC101944896	serinethreonine-protein_kinase_Nek1-like	Scfld1721	15031	16032	3.5	7	16.5	20.5	471.328	922.065	2295.54	2515.1	5.25	696.697	18.5	2405.32	-1.77068	0.0005375	0.0289631	15531.5	UpMeth_F
LOC101944896	serinethreonine-protein_kinase_Nek1-like	Scfld1721	46093	46593	1	3	11	10	134.665	395.171	1530.36	1226.88	2	264.918	10.5	1378.62	-2.26406	0.00103061	0.0450033	46343	UpMeth_F
LOC101946196	pseudopodium-enriched_atypical_kinase_1-like	Group182	1540576	1541076	10	5	0	0	98.9779	49.3761	0	0	7.5	74.177	0	0	5.95785	7.991e-05	0.0284189	1540826	UpMeth_M
LOC101946196	pseudopodium-enriched_atypical_kinase_1-like	Group182	1640776	1641276	4	5	20	24	39.5912	49.3761	206.858	212.164	4.5	44.4836	22	209.511	-2.20457	7.75333e-06	0.00758276	1641026	UpMeth_F
LOC101946196	pseudopodium-enriched_atypical_kinase_1-like	Group182	1655806	1656306	8	5	25	32	79.1823	49.3761	258.573	282.885	6.5	64.2792	28.5	270.729	-2.05643	1.33141e-06	0.00173616	1656056	UpMeth_F
LOC101946196	pseudopodium-enriched_atypical_kinase_1-like	Group182	1705405	1705905	12	8	19	46	118.773	79.0017	196.516	406.647	10	98.8876	32.5	301.581	-1.62283	1.83228e-05	0.0102398	1705655	UpMeth_F
LOC101946196	pseudopodium-enriched_atypical_kinase_1-like	Group182	1736968	1737468	15	16	0	2	148.467	158.003	0	17.6803	15.5	153.235	1	8.84015	3.84842	3.56075e-07	0.000696483	1737218	UpMeth_M
LOC101946732	serinethreonine-protein_kinase_SBK1-like	Scfld799	659317	659817	25	28	53	59	946.945	1083.63	2116.02	2010.9	26.5	1015.29	56	2063.46	-1.00505	0.000195902	0.0162109	659567	UpMeth_F
LOC101949615	cyclin-dependent_kinase_20-like	Group67	789076	790077	16	18	42.5	47.5	275.987	330.413	790.229	775.983	17	303.2	45	783.106	-1.43215	1.72955e-05	0.00995221	789576	UpMeth_F
LOC101952578	neuronal_tyrosine-phosphorylated_phosphoinositide-3-kinase_adapter_1-like	Scfld3035	19540	20040	206	205	232	327	99031.2	98621.7	116321	137786	205.5	98826.5	279.5	127054	-0.381003	0.000488782	0.0200401	19790	UpMeth_F
LOC101953345	LIM_domain_kinase_1-like	Group8	1090177	1090677	16	25	54	48	152.397	238.612	538.024	412.809	20.5	195.504	51	475.416	-1.26729	1.67859e-05	0.00734696	1090427	UpMeth_F
LOC101953345	LIM_domain_kinase_1-like	Group8	1121239	1121739	47	37	17	19	447.666	353.146	169.378	163.403	42	400.406	18	166.391	1.26388	5.20714e-05	0.0138666	1121489	UpMeth_M
LOC101953893	cAMP-dependent_protein_kinase_catalytic_subunit_alpha-like	Scfld2853	11023	11523	181	166	117	130	57291.1	52912.4	39703	39273.7	173.5	55101.7	123.5	39488.3	0.517522	0.000525476	0.0289012	11273	UpMeth_M
LRGUK	leucine-rich_repeat_and_guanylate_kinase_domain-containing_protein	Group203	377755	378756	23.5	33	67	65.5	58.3633	82.9952	176.749	146.777	28.25	70.6793	66.25	161.763	-1.2009	4.07154e-05	0.0397235	378256	UpMeth_F
LRRK1	leucine-rich_repeat_kinase_1	Group260	858715	859716	23.5	17.5	46	68	79.8202	59.8802	165.56	206.772	20.5	69.8502	57	186.166	-1.49023	4.30202e-05	0.0225055	859216	UpMeth_F
LRRK1	leucine-rich_repeat_kinase_1	Group260	862723	863223	73	78	37	33	247.952	266.894	133.168	100.345	75.5	257.423	35	116.757	1.15143	8.00866e-05	0.0390823	862973	UpMeth_M
LRRK1	leucine-rich_repeat_kinase_1	Group260	871240	871740	1	2	13	15	3.3966	6.84345	46.7888	45.6116	1.5	5.12003	14	46.2002	-3.07001	1.67707e-05	0.0224092	871490	UpMeth_F
MADD	MAP-kinase_activating_death_domain	Scfld83	3323635	3324135	10	13	23	41	41.7447	54.4337	101.463	154.219	11.5	48.0892	32	127.841	-1.39881	0.000254898	0.0458263	3323885	UpMeth_F
MADD	MAP-kinase_activating_death_domain	Scfld83	3401791	3402792	12.5	34	61	49	52.1809	142.365	269.097	184.311	23.25	97.273	55	226.704	-1.20552	0.000139924	0.0261144	3.40229e+06	UpMeth_F
MAGI2	membrane_associated_guanylate_kinase_WW_and_PDZ_domain_containing_2	Scfld1	13942330	13942830	11	8	0	0	22.816	16.746	0	0	9.5	19.781	0	0	6.29922	4.85913e-06	0.00987085	13942580	UpMeth_M
MAGI2	membrane_associated_guanylate_kinase_WW_and_PDZ_domain_containing_2	Scfld1	13951849	13952850	19	37	59	63	39.4094	77.4504	127.77	116.614	28	58.4299	61	122.192	-1.06468	3.83144e-05	0.0319739	1.39523e+07	UpMeth_F
MAGI2	membrane_associated_guanylate_kinase_WW_and_PDZ_domain_containing_2	Scfld1	14375194	14375694	5	1	17	20	10.3709	2.09325	36.8151	37.0203	3	6.23208	18.5	36.9177	-2.51189	5.17399e-06	0.00987085	14375444	UpMeth_F
MAGI2	membrane_associated_guanylate_kinase_WW_and_PDZ_domain_containing_2	Scfld1	14468380	14469381	19	49	16	2	39.4094	102.569	34.6495	3.70203	34	70.9894	9	19.1758	1.97163	6.19126e-07	0.00210182	1.44689e+07	UpMeth_M
MAGI3	LOW_QUALITY_PROTEIN:_membrane-associated_guanylate_kinase_WW_and_PDZ_domain-containing_protein_3	Scfld121	206413	207414	7.5	3	19.5	27.5	51.0768	20.3876	139.5	164.182	5.25	35.7322	23.5	151.841	-2.17949	5.27122e-05	0.0218666	206914	UpMeth_F
MAGI3	LOW_QUALITY_PROTEIN:_membrane-associated_guanylate_kinase_WW_and_PDZ_domain-containing_protein_3	Scfld121	70141	70641	0	0	6	9	0	0	42.9231	53.7324	0	0	7.5	48.3277	-5.89316	8.8817e-05	0.0370661	70391	UpMeth_F
MAP2K4	dual_specificity_mitogen-activated_protein_kinase_kinase_4-like_1	Scfld174	1176850	1177350	1	8	21	17	5.54405	44.6457	121.785	84.4325	4.5	25.0949	19	103.109	-1.98695	5.01797e-05	0.0260625	1177100	UpMeth_F
MAP2K5	dual_specificity_mitogen-activated_protein_kinase_kinase_5	Scfld57	5046574	5047074	21	9	50	41	80.6948	34.5463	204.455	139.615	15	57.6205	45.5	172.035	-1.54253	2.00978e-05	0.0421242	5046824	UpMeth_F
MAP3K14	mitogen-activated_protein_kinase_kinase_kinase_14	Group75	3392272	3392772	14	23	5	4	21.6934	35.7178	8.23999	5.51835	18.5	28.7056	4.5	6.87917	2.0651	0.000102163	0.0475647	3392522	UpMeth_M
MAP3K15	mitogen-activated_protein_kinase_kinase_kinase_15	Group54	5020021	5020521	16	21	29	60	64.949	85.9415	122.905	217.309	18.5	75.4452	44.5	170.107	-1.19052	8.77735e-05	0.0433286	5020271	UpMeth_F
MAP3K3	mitogen-activated_protein_kinase_kinase_kinase_3	Scfld489	178357	178857	6	5	23	20	85.7312	71.6663	350.046	257.987	5.5	78.6988	21.5	304.017	-1.89497	6.17978e-05	0.0407125	178607	UpMeth_F
MAP3K5	mitogen-activated_protein_kinase_kinase_kinase_5	Group40	15487414	15487914	27	35	6	19	29.2937	38.3727	6.82578	18.4574	31	33.8332	12.5	12.6416	1.3741	0.000101691	0.0461133	15487664	UpMeth_M
MAP3K6	mitogen-activated_protein_kinase_kinase_kinase_6	Scfld82	543085	543585	100	92	36	57	446.929	406.811	175.214	226.049	96	426.87	46.5	200.631	1.09024	5.71688e-05	0.040445	543335	UpMeth_M
MAP4K3	mitogen-activated_protein_kinase_kinase_kinase_kinase_3	Scfld738	471943	472443	0	0	4	9	0	0	156.556	282.819	0	0	6.5	219.687	-5.6889	0.000383534	0.0473664	472193	UpMeth_F
MAP4K3	mitogen-activated_protein_kinase_kinase_kinase_kinase_3	Scfld738	506011	507012	21.5	33.5	6	10.5	786.262	1216.7	234.834	329.955	27.5	1001.48	8.25	282.394	1.80735	6.65592e-05	0.0116402	506512	UpMeth_M
MAPK1	mitogen-activated_protein_kinase_1	Group49	3093175	3093675	19	4	16	54	39.4049	8.37423	35.6734	100.882	11.5	23.8896	35	68.2777	-1.53049	5.67695e-05	0.0421298	3093425	UpMeth_F
MAPK4	mitogen-activated_protein_kinase_4	Scfld0	19967356	19967856	26	39	56	91	33.7303	51.0716	76.3953	105.772	32.5	42.401	73.5	91.0836	-1.09551	1.93083e-05	0.0237632	19967606	UpMeth_F
MAPK4	mitogen-activated_protein_kinase_4	Scfld0	20019961	20020461	1	1	18	9	1.29732	1.30953	24.5556	10.461	1	1.30342	13.5	17.5083	-3.53892	3.10542e-06	0.00760746	20020211	UpMeth_F
MAPK8	mitogen-activated_protein_kinase_8	Scfld277	802102	802602	3	2	22	12	25.0206	16.7537	191.79	89.8101	2.5	20.8871	17	140.8	-2.65464	5.17388e-06	0.0125239	802352	UpMeth_F
MAPK8IP1	c-Jun-amino-terminal_kinase-interacting_protein_1_1	Scfld83	1477951	1478451	25	15	2	8	104.362	62.8081	8.82286	30.0916	20	83.585	5	19.4572	2.03714	1.89446e-05	0.0159126	1478201	UpMeth_M
MAPK8IP1	c-Jun-amino-terminal_kinase-interacting_protein_1_1	Scfld83	1516528	1517028	40	42	12	26	166.979	175.863	52.9371	97.7976	41	171.421	19	75.3674	1.17219	0.00019828	0.0418768	1516778	UpMeth_M
MAPK8IP1	c-Jun-amino-terminal_kinase-interacting_protein_1_1	Scfld83	1520536	1521036	33	49	18	16	137.758	205.173	79.4057	60.1831	41	171.465	17	69.7944	1.32173	5.32437e-05	0.0220012	1520786	UpMeth_M
MAPK8IP1	c-Jun-amino-terminal_kinase-interacting_protein_1_1	Scfld83	1531558	1532058	2	3	17	11	8.34895	12.5616	74.9943	41.3759	2.5	10.4553	14	58.1851	-2.37418	0.00012637	0.0310799	1531808	UpMeth_F
MAPK8IP3	c-Jun-amino-terminal_kinase-interacting_protein_3_1	Group247	267034	267534	0	7	18	14	0	36.6786	97.8744	66.4493	3.5	18.3393	16	82.1619	-2.1011	8.179e-05	0.0288942	267284	UpMeth_F
MAPK8IP3	c-Jun-amino-terminal_kinase-interacting_protein_3_1	Group247	270040	270540	1	0	8	9	5.23012	0	43.4998	42.7174	0.5	2.61506	8.5	43.1086	-3.7385	0.000154024	0.0399024	270290	UpMeth_F
MAPKAP1	mitogen-activated_protein_kinase_associated_protein_1	Group24	1307110	1308111	0	1	10.5	13.5	0	7.35969	81.5918	87.649	0.5	3.67985	12	84.6204	-4.9686	1.08361e-05	0.0072562	1.30761e+06	UpMeth_F
MAPKAPK5	MAP_kinase-activated_protein_kinase_5_1	Scfld17	5952883	5953383	3	3	14	23	9.62259	9.46915	47.9966	64.1401	3	9.54587	18.5	56.0683	-2.50864	1.92864e-05	0.0315788	5953133	UpMeth_F
MARK2	MAPmicrotubule_affinity-regulating_kinase_2	Scfld185	2839168	2839668	1	0	10	12	5.58274	0	59.1618	61.0423	0.5	2.79137	11	60.1021	-4.12007	1.05095e-05	0.0161006	2839418	UpMeth_F
MAST2	microtubule_associated_serinethreonine_kinase_2	Scfld100	2963917	2964417	25	47	15	14	92.8711	175.84	60.3262	47.02	36	134.356	14.5	53.6731	1.33587	0.000176213	0.0478558	2964167	UpMeth_M
MNAT1	CDK-activating_kinase_assembly_factor_MAT1	Group112	12057568	12058068	54	47	17	32	118.192	103.589	39.0561	62.3267	50.5	110.89	24.5	50.6914	1.11037	0.000102616	0.0459252	12057818	UpMeth_M
MYLK	myosin_light_chain_kinase	Group33	12117187	12118188	18	21.5	45	56.5	29.1648	35.2597	77.4334	82.1942	19.75	32.2122	50.75	79.8138	-1.40126	4.10606e-05	0.0219804	1.21177e+07	UpMeth_F
MYLK	myosin_light_chain_kinase	Group33	12136225	12136725	8	6	0	0	12.9622	9.8399	0	0	7	11.401	0	0	5.8652	0.000166546	0.0492188	12136475	UpMeth_M
MYLK	myosin_light_chain_kinase	Group33	12250954	12251955	46	13	9	12.5	74.5324	21.3198	15.4867	18.1846	29.5	47.9261	10.75	16.8356	1.55977	9.62957e-05	0.0372787	1.22515e+07	UpMeth_M
NEK10	NIMA-related_kinase_10	Scfld3	10329118	10329618	7	23	1	2	15.6822	52.0346	2.34593	4.02864	15	33.8584	1.5	3.18728	3.28777	1.50214e-06	0.00460979	10329368	UpMeth_M
NTRK3	neurotrophic_tyrosine_kinase_receptor_type_3	Group260	8553073	8553573	20	22	3	7	67.9321	75.2779	10.7974	21.2854	21	71.605	5	16.0414	2.09836	4.47814e-05	0.0364804	8553323	UpMeth_M
NTRK3	neurotrophic_tyrosine_kinase_receptor_type_3	Group260	8647261	8647761	49	50	17	25	166.434	171.086	61.1854	76.0193	49.5	168.76	21	68.6023	1.288	0.000119923	0.0498532	8647511	UpMeth_M
NUAK2	NUAK_family_SNF1-like_kinase_2	Scfld227	1128754	1129254	46	35	11	12	504.353	372.717	127.729	111.611	40.5	438.535	11.5	119.67	1.87725	1.40869e-06	0.0017386	1129004	UpMeth_M
PACSIN3	protein_kinase_C_and_casein_kinase_substrate_in_neurons_3	Scfld83	3160810	3161310	10	24	4	5	41.7447	100.493	17.6457	18.8072	17	71.1189	4.5	18.2265	1.94928	0.000239467	0.0446253	3161060	UpMeth_M
PAK4	p21_protein_Cdc42Rac-activated_kinase_4	Group221	1973440	1973940	9	14	16	61	42.1956	66.1128	79.676	261.84	11.5	54.1542	38.5	170.758	-1.67821	2.07228e-06	0.00262351	1973690	UpMeth_F
PAK4	p21_protein_Cdc42Rac-activated_kinase_4	Group221	1980955	1982457	162	158.333	92.6667	94.6667	759.521	747.705	461.457	406.353	160.167	753.613	93.6667	433.905	0.807977	3.81793e-05	0.0153127	1981706	UpMeth_M
PAK4	p21_protein_Cdc42Rac-activated_kinase_4	Group221	2075143	2076144	79	71.5	42	27	370.384	337.648	209.149	115.896	75.25	354.016	34.5	162.523	1.21494	8.89891e-06	0.00591002	2.07564e+06	UpMeth_M
PAK7	p21_protein_Cdc42Rac-activated_kinase_7	Group133	4811605	4812105	18	9	2	2	48.4462	24.253	5.66147	4.75267	13.5	36.3496	2	5.20707	2.75121	0.000110043	0.0485247	4811855	UpMeth_M
PAK7	p21_protein_Cdc42Rac-activated_kinase_7	Group133	4856695	4857696	5	2	23	20	13.4573	5.38955	65.1069	47.5267	3.5	9.42341	21.5	56.3168	-2.52426	9.858e-06	0.00839867	4.8572e+06	UpMeth_F
PBK	lymphokine-activated_killer_T-cell-originated_protein_kinase	Group90	212926	213426	25	16	37	65	110.61	72.8319	174.051	262.257	20.5	91.7208	51	218.154	-1.24447	0.000148834	0.0327559	213176	UpMeth_F
PDIK1L	PDLIM1_interacting_kinase_1_like	Scfld82	1851697	1852698	22	11	51	45.5	98.3244	48.6404	248.22	180.443	16.5	73.4824	48.25	214.331	-1.51458	9.60211e-06	0.0131623	1.8522e+06	UpMeth_F
PDK3	pyruvate_dehydrogenase_kinase_isozyme_3	Group54	142285	143286	3.5	0.5	32.5	19.5	14.2076	2.04623	137.738	70.6255	2	8.12691	26	104.182	-3.63149	6.5728e-08	0.000126756	142786	UpMeth_F
PDPK1	3-phosphoinositide_dependent_protein_kinase-1	Group153	507013	507513	13	4	0	0	20.6473	6.27434	0	0	8.5	13.4608	0	0	6.13865	2.8596e-05	0.0162265	507263	UpMeth_M
PFKFB1	6-phosphofructo-2-kinasefructose-26-biphosphatase_1	Group67	721441	722442	79.5	54	44	16.5	1371.31	991.24	818.12	269.552	66.75	1181.28	30.25	543.836	1.13438	9.21917e-05	0.026321	721942	UpMeth_M
PFKFB4	6-phosphofructo-2-kinasefructose-26-biphosphatase_4	Scfld458	978955	979455	6	6	8	47	65.6963	66.1642	91.818	464.078	6	65.9303	27.5	277.948	-2.11976	4.20715e-07	0.0012449	979205	UpMeth_F
PHKA1	phosphorylase_b_kinase_regulatory_subunit_alpha_skeletal_muscle_isoform_X1	Group13	745990	746490	9	6	0	0	97.9187	65.9685	0	0	7.5	81.9436	0	0	5.95423	6.43885e-05	0.0140725	746240	UpMeth_M
PHKA1	phosphorylase_b_kinase_regulatory_subunit_alpha_skeletal_muscle_isoform_X1	Group13	788575	789075	11	20	37	38	119.678	219.895	420.689	379.591	15.5	169.787	37.5	400.14	-1.22104	8.54599e-05	0.01681	788825	UpMeth_F
PHKA1	phosphorylase_b_kinase_regulatory_subunit_alpha_skeletal_muscle_isoform_X1	Group13	807112	807612	29	22	68	38	315.516	241.884	773.157	379.591	25.5	278.7	53	576.374	-1.00836	4.21246e-05	0.0135194	807362	UpMeth_F
PHKA1	phosphorylase_b_kinase_regulatory_subunit_alpha_skeletal_muscle_isoform_X1	Group13	815128	816129	18.5	19	38	75	201.277	208.9	432.059	749.192	18.75	205.089	56.5	590.625	-1.54754	2.91584e-08	3.00103e-05	815628	UpMeth_F
PI4KB	LOW_QUALITY_PROTEIN:_phosphatidylinositol_4-kinase_beta;protein_id=XP_005293781.1	Group230	3862210	3863211	103.5	58.5	43	28	241.751	138.13	107.74	59.6558	81	189.941	35.5	83.698	1.20808	5.16477e-06	0.00819793	3.86271e+06	UpMeth_M
PI4KB	LOW_QUALITY_PROTEIN:_phosphatidylinositol_4-kinase_beta;protein_id=XP_005293781.1	Group230	3867721	3868221	9	17	1	1	21.0218	40.1404	2.50558	2.13057	13	30.5811	1	2.31807	3.57426	7.03608e-06	0.00902166	3867971	UpMeth_M
PI4KB	LOW_QUALITY_PROTEIN:_phosphatidylinositol_4-kinase_beta;protein_id=XP_005293781.1	Group230	3934855	3935355	63	43	15	28	147.153	101.532	37.5838	59.6558	53	124.342	21.5	48.6198	1.33337	1.13942e-05	0.0112382	3935105	UpMeth_M
PIK3CB	phosphatidylinositol-45-bisphosphate_3-kinase_catalytic_subunit_beta	Group69	4024033	4024533	1	0	2	21	1.69892	0	3.54606	32.0745	0.5	0.849461	11.5	17.8103	-4.15242	7.11833e-06	0.0132696	4024283	UpMeth_F
PIK3R1	phosphatidylinositol_3-kinase_regulatory_subunit_alpha_1	Scfld61	5028037	5028537	42	46	23	16	165.348	182.188	94.452	56.2874	44	173.768	19.5	75.3697	1.22451	3.45018e-05	0.0398304	5028287	UpMeth_M
PIK3R3	phosphatidylinositol_3-kinase_regulatory_subunit_gamma_1	Scfld100	2269531	2270031	45	68	24	20	167.168	254.407	96.5219	67.1714	56.5	210.788	22	81.8466	1.38423	5.33617e-06	0.00278713	2269781	UpMeth_M
PIK3R3	phosphatidylinositol_3-kinase_regulatory_subunit_gamma_1	Scfld100	2386765	2387766	34	69	150	62.5	126.305	258.149	603.262	209.911	51.5	192.227	106.25	406.586	-1.04813	1.54115e-05	0.00619004	2.38727e+06	UpMeth_F
PIK3R3	phosphatidylinositol_3-kinase_regulatory_subunit_gamma_1	Scfld100	2432356	2432856	126	116	51	43	468.07	433.989	205.109	144.418	121	451.03	47	174.764	1.38626	9.83763e-09	1.45035e-05	2432606	UpMeth_M
PIK3R5	phosphoinositide-3-kinase_regulatory_subunit_5	Scfld542	724447	724947	110	49	22	58	2137.72	954.515	453.1	990.414	79.5	1546.12	40	721.757	1.06937	4.33866e-05	0.0266703	724697	UpMeth_M
PIP4K2B	phosphatidylinositol_5-phosphate_4-kinase_type-2_beta_1	Scfld78	740980	741480	6	12	31	30	19.269	38.9614	108.551	87.3137	9	29.1152	30.5	97.9325	-1.72638	2.29486e-05	0.0146254	741230	UpMeth_F
PIP5K1C	phosphatidylinositol_4-phosphate_5-kinase_type-1_gamma_1	Group84	1527049	1528050	0	7.5	18.5	17.5	0	21.6982	56.1456	45.4526	3.75	10.8491	18	50.7991	-2.19226	4.25543e-05	0.024698	1.52755e+06	UpMeth_F
PKDCC	protein_kinase_domain_containing_cytoplasmic	Scfld68	2002999	2005503	14.4	14.4	35.4	69	64.1935	64.3157	164.049	275.128	14.4	64.2546	52.2	219.589	-1.75091	8.54138e-06	0.00553935	2004251	UpMeth_F
PKDCC	protein_kinase_domain_containing_cytoplasmic	Scfld68	2007007	2007507	9	8	12	46	40.1209	35.731	55.61	183.419	8.5	37.926	29	119.514	-1.67524	5.0606e-05	0.022515	2007257	UpMeth_F
PKIB	cAMP-dependent_protein_kinase_inhibitor_beta_1	Group40	4624231	4624731	23	12	3	3	24.9539	13.1564	3.41289	2.91432	17.5	19.0551	3	3.1636	2.56143	5.4739e-06	0.0086477	4624481	UpMeth_M
PKN2	protein_kinase_N2	Scfld15	1336669	1337169	0	0	17	4	0	0	57.9517	11.4256	0	0	10.5	34.6887	-6.39517	1.95988e-06	0.00353387	1336919	UpMeth_F
PRKACB	cAMP-dependent_protein_kinase_catalytic_subunit_beta_1	Group248	773044	773544	81	78	38	49	1004.16	982.908	495.155	545.595	79.5	993.533	43.5	520.375	0.940498	2.25595e-05	0.0214	773294	UpMeth_M
PRKAG2	5-AMP-activated_protein_kinase_subunit_gamma-2_1	Scfld4	5833144	5833644	27	14	66	34	54.2361	28.4633	139.66	61.4549	20.5	41.3497	50	100.558	-1.23906	3.97915e-05	0.0299419	5833394	UpMeth_F
PRKCB	protein_kinase_C_beta	Group153	3112213	3112713	48	75	26	20	76.2361	117.644	43.887	27.8392	61.5	96.94	23	35.8631	1.46029	6.43292e-06	0.00537116	3112463	UpMeth_M
PRKCB	protein_kinase_C_beta	Group153	3261010	3261510	4	16	0	1	6.35301	25.0974	0	1.39196	10	15.7252	0.5	0.69598	4.07038	4.57537e-05	0.0229488	3261260	UpMeth_M
PRKCE	protein_kinase_C_epsilon	Group283	4252990	4253991	5.5	11	24	31	22.2036	44.7368	101.734	112.891	8.25	33.4702	27.5	107.312	-1.68943	1.65013e-05	0.0140176	4.25349e+06	UpMeth_F
PRKCH	protein_kinase_C_eta	Group112	8614696	8615196	3	1	6	27	6.56623	2.20401	13.7845	52.5881	2	4.38512	16.5	33.1863	-2.89455	4.68211e-06	0.00960418	8614946	UpMeth_F
PRKCH	protein_kinase_C_eta	Group112	8701369	8701869	21	11	31	56	45.9636	24.2442	71.2199	109.072	16	35.1039	43.5	90.1458	-1.36322	3.41612e-05	0.0271251	8701619	UpMeth_F
PRKCH	protein_kinase_C_eta	Group112	8750968	8751468	7	1	9	28	15.3212	2.20401	20.6767	54.5358	4	8.76261	18.5	37.6063	-2.10212	6.08996e-05	0.0357434	8751218	UpMeth_F
PRKD1	LOW_QUALITY_PROTEIN:_serinethreonine-protein_kinase_D1	Scfld23	6595165	6595665	29	30	56	73	97.3925	101.35	195.873	219.194	29.5	99.3712	64.5	207.533	-1.05434	1.58165e-05	0.0133017	6595415	UpMeth_F
PRKDC	DNA-dependent_protein_kinase_catalytic_subunit_1	Group35	3438364	3438864	33	37	52	102	90.786	102.534	149.238	250.388	35	96.6601	77	199.813	-1.05271	6.64903e-06	0.0130713	3438614	UpMeth_F
PRKG1	cGMP-dependent_protein_kinase_1_1	Group213	1023544	1024044	22	11	3	5	91.4593	46.0788	13.0551	18.8731	16.5	68.7691	4	15.9641	2.0708	0.000154835	0.045942	1023794	UpMeth_M
PRKG1	cGMP-dependent_protein_kinase_1_1	Group213	1230457	1230957	7	7	0	0	29.1007	29.3229	0	0	7	29.2118	0	0	5.86316	0.000134669	0.0445125	1230707	UpMeth_M
PRKG1	cGMP-dependent_protein_kinase_1_1	Group213	1238473	1238973	8	6	0	0	33.2579	25.1339	0	0	7	29.1959	0	0	5.86311	0.000134669	0.0445125	1238723	UpMeth_M
PRKG1	cGMP-dependent_protein_kinase_1_1	Group213	1518532	1519533	35	39	7	11.5	145.503	163.37	30.4618	43.4082	37	154.437	9.25	36.935	2.04372	2.08761e-06	0.0027601	1.51903e+06	UpMeth_M
PRKG1	cGMP-dependent_protein_kinase_1_1	Group213	1613221	1613721	1	0	12	9	4.15724	0	52.2203	33.9716	0.5	2.07862	10.5	43.096	-4.0342	1.34524e-05	0.0118572	1613471	UpMeth_F
PRKG1	cGMP-dependent_protein_kinase_1_1	Group213	998995	999495	32	32	11	16	133.032	134.047	47.8686	60.394	32	133.54	13.5	54.1313	1.2987	0.000113854	0.0430082	999245	UpMeth_M
PTK2	focal_adhesion_kinase_1_1	Group190	6231940	6232440	20	35	6	9	25.1674	44.4296	7.9695	10.1338	27.5	34.7985	7.5	9.05164	1.92107	4.84178e-06	0.00529852	6232190	UpMeth_M
RAF1	RAF_proto-oncogene_serinethreonine-protein_kinase_1	Scfld430	1145788	1146288	2	2	16	9	22.3622	22.4897	187.249	91.2178	2	22.426	12.5	139.234	-2.52537	0.000120805	0.0349565	1146038	UpMeth_F
RET	proto-oncogene_tyrosine-protein_kinase_receptor_Ret	Scfld56	714427	714927	52	3	2	11	229.916	13.278	9.262	43.3819	27.5	121.597	6.5	26.3219	2.13117	1.76664e-07	0.000383643	714677	UpMeth_M
RIPK1	receptor-interacting_serinethreonine-protein_kinase_1_1	Scfld266	340180	340680	46	43	16	23	475.792	448.038	172.276	214.216	44.5	461.915	19.5	193.246	1.24888	4.94871e-05	0.0216255	340430	UpMeth_M
ROCK1	Rho-associated_coiled-coil_containing_protein_kinase_1	Scfld475	1183363	1183863	76	67	113	147	1053.89	935.873	1639.37	1848.42	71.5	994.88	130	1743.89	-0.813217	7.06239e-06	0.00383911	1183613	UpMeth_F
ROCK1	Rho-associated_coiled-coil_containing_protein_kinase_1	Scfld475	1248493	1249494	1.5	1	12.5	12.5	20.8004	13.9683	181.346	157.179	1.25	17.3843	12.5	169.262	-3.36932	2.67901e-05	0.00804399	1.24899e+06	UpMeth_F
ROR2	receptor_tyrosine_kinase-like_orphan_receptor_2	Scfld102	3100690	3102693	8.25	12.5	28.75	49.25	34.3065	52.2035	124.213	184.826	10.375	43.255	39	154.52	-1.92442	1.50786e-05	0.00834293	3.10169e+06	UpMeth_F
ROR2	receptor_tyrosine_kinase-like_orphan_receptor_2	Scfld102	3222433	3222933	1	2	15	9	4.15837	8.35256	64.807	33.7753	1.5	6.25547	12	49.2912	-2.83395	6.04881e-05	0.0256456	3222683	UpMeth_F
RPS6KA2	ribosomal_protein_S6_kinase_90kDa_polypeptide_2	Scfld131	184369	184869	23	24	6	9	156.212	164.91	42.497	54.8598	23.5	160.561	7.5	48.6784	1.70326	4.54022e-05	0.0293916	184619	UpMeth_M
RPS6KA2	ribosomal_protein_S6_kinase_90kDa_polypeptide_2	Scfld131	338677	339177	1	1	10	16	6.79182	6.87125	70.8284	97.5286	1	6.83153	13	84.1785	-3.47529	8.8669e-06	0.00967182	338927	UpMeth_F
RPS6KA2	ribosomal_protein_S6_kinase_90kDa_polypeptide_2	Scfld131	412324	412824	1	2	22	5	6.79182	13.7425	155.822	30.4777	1.5	10.2672	13.5	93.1501	-3.00798	1.37722e-05	0.0119313	412574	UpMeth_F
RPS6KA6	ribosomal_protein_S6_kinase_90kDa_polypeptide_6	Group95	5209900	5210400	11	6	29	33	33.801	18.4697	92.983	90.6694	8.5	26.1353	31	91.8262	-1.77948	4.05479e-06	0.0069774	5210150	UpMeth_F
RPS6KC1	ribosomal_protein_S6_kinase_52kDa_polypeptide_1	Group148	1267030	1267530	6	18	1	3	53.481	161.418	9.32989	23.636	12	107.45	2	16.483	2.59148	0.000156861	0.0432527	1267280	UpMeth_M
RPS6KC1	ribosomal_protein_S6_kinase_52kDa_polypeptide_1	Group148	1332160	1332660	3	45	3	14	26.7405	403.546	27.9897	110.301	24	215.143	8.5	69.1456	1.56999	0.00013603	0.0392137	1332410	UpMeth_M
RYK	receptor-like_tyrosine_kinase	Scfld122	1184365	1184865	0	2	12	11	0	6.94093	43.3122	34.2271	1	3.47047	11.5	38.7696	-3.31508	2.30075e-05	0.0209675	1184615	UpMeth_F
RYK	receptor-like_tyrosine_kinase	Scfld122	1201399	1201899	5	6	30	17	17.3345	20.8228	108.28	52.8964	5.5	19.0786	23.5	80.5884	-2.01606	3.34184e-06	0.00913659	1201649	UpMeth_F
SCYL1	N-terminal_kinase-like_protein	Scfld311	1125748	1126248	22	35	45	79	145.668	231.922	311.505	475.852	28.5	188.795	62	393.679	-1.06238	6.01311e-05	0.0432844	1125998	UpMeth_F
SGK1	serinethreonine-protein_kinase_Sgk1_1	Group40	13481410	13481910	49	6	6	13	53.1627	6.57818	6.82578	12.6287	27.5	29.8704	9.5	9.72725	1.58882	3.10601e-05	0.0234021	13481660	UpMeth_M
SGK3	serinethreonine-protein_kinase_Sgk3_1	Group143	868234	869235	8	3	15	46	38.2497	14.4037	74.6097	196.695	5.5	26.3267	30.5	135.652	-2.40312	3.45535e-08	0.000209731	868734	UpMeth_F
SH3KBP1	SH3_domain-containing_kinase-binding_protein_1_1	Group54	5229439	5229939	51	75	39	24	207.025	306.934	165.285	86.9237	63	256.979	31.5	126.105	1.05419	2.67849e-05	0.0206618	5229689	UpMeth_M
SH3KBP1	SH3_domain-containing_kinase-binding_protein_1_1	Group54	5455891	5456391	10	1	45	5	40.5931	4.09245	190.714	18.1091	5.5	22.3428	25	104.412	-2.11227	8.43175e-07	0.00108404	5456141	UpMeth_F
SKAP1	src_kinase_associated_phosphoprotein_1	Scfld78	2245984	2246484	10	19	36	44	32.115	61.689	126.06	128.06	14.5	46.902	40	127.06	-1.43019	5.96495e-05	0.0253171	2246234	UpMeth_F
SKAP1	src_kinase_associated_phosphoprotein_1	Scfld78	2304100	2304600	16	28	52	50	51.384	90.91	182.086	145.523	22	71.147	51	163.804	-1.18969	0.000148341	0.0459632	2304350	UpMeth_F
SKAP2	src_kinase_associated_phosphoprotein_2	Scfld3	403807	404307	4	6	24	21	8.96124	13.5742	56.3023	42.3007	5	11.2677	22.5	49.3015	-2.07506	8.97228e-06	0.0130527	404057	UpMeth_F
SMG1	LOW_QUALITY_PROTEIN:_serinethreonine-protein_kinase_SMG1;protein_id=XP_005307242.1	Scfld271	920338	921339	11	9.5	0	1.5	104.123	91.2779	0	12.8213	10.25	97.7004	0.75	6.41067	3.68375	5.87521e-05	0.0306956	920838	UpMeth_M
SPHKAP	A-kinase_anchor_protein_SPHKAP_1	Group69	12735922	12736422	0	0	8	8	0	0	14.1842	12.2189	0	0	8	13.2015	-5.98993	3.45868e-05	0.0322374	12736172	UpMeth_F
SRC	proto-oncogene_tyrosine-protein_kinase_Src_1	Group267	1209916	1210416	8	12	38	24	14.4705	21.7538	72.07	38.8097	10	18.1122	31	55.4398	-1.57433	2.7697e-05	0.0249718	1210166	UpMeth_F
SRCIN1	SRC_kinase_signaling_inhibitor_1	Scfld78	1057612	1058112	90	85	25	44	289.035	275.977	87.5414	128.06	87.5	282.506	34.5	107.801	1.37374	4.74837e-07	0.00121048	1057862	UpMeth_M
SRPK1	SRSF_protein_kinase_1	Scfld814	60622	61122	25	15	1	3	716.73	419.089	29.8974	74.6795	20	567.91	2	52.2884	3.31515	9.41246e-08	1.61625e-05	60872	UpMeth_M
STK10	serinethreonine_kinase_10	Scfld14	5839156	5839656	17	7	2	0	54.7197	22.6842	6.76615	0	12	38.7019	1	3.38308	3.4897	1.73887e-05	0.00847597	5839406	UpMeth_M
STK11	serinethreonine_kinase_11	Scfld83	4033051	4033551	52	49	31	9	217.073	205.173	136.754	33.853	50.5	211.123	20	85.3036	1.37523	1.10867e-05	0.0117076	4033301	UpMeth_M
STK11	serinethreonine_kinase_11	Scfld83	4044574	4045074	157	149	91	96	655.392	623.894	401.44	361.099	153	639.643	93.5	381.269	0.765716	0.000151644	0.034576	4044824	UpMeth_M
STK17A	serinethreonine_kinase_17a	Group132	709417	709917	2	0	1	21	7.70167	0	4.03238	72.0926	1	3.85084	11	38.0625	-3.21962	9.48806e-05	0.0391567	709667	UpMeth_F
STK3	serinethreonine_kinase_3	Group199	9259483	9259983	9	6	27	21	17.8178	11.9696	55.7004	37.4792	7.5	14.8937	24	46.5898	-1.59931	9.41994e-05	0.0420934	9259733	UpMeth_F
STK3	serinethreonine_kinase_3	Group199	9280525	9281025	9	12	0	2	17.8178	23.9391	0	3.56945	10.5	20.8785	1	1.78473	3.30159	7.84433e-05	0.0397803	9280775	UpMeth_M
STK31	serinethreonine_kinase_31	Group188	2414320	2415321	33	14.5	5	7	210.55	93.8865	33.4331	40.2813	23.75	152.218	6	36.8572	2.16542	8.12501e-06	0.00763493	2.41482e+06	UpMeth_M
STK36	serinethreonine_kinase_36	Group33	1598692	1599192	6	5	16	30	9.72162	8.19992	27.5319	43.6429	5.5	8.96077	23	35.5874	-1.96851	2.97397e-05	0.0177647	1598942	UpMeth_F
STK39	serine_threonine_kinase_39	Group179	4194373	4194873	2	1	6	25	8.66013	4.37352	27.3325	96.5298	1.5	6.51682	15.5	61.9312	-3.1916	2.31835e-06	0.00382378	4194623	UpMeth_F
TAB2	TGF-beta-activated_kinase_1_and_MAP3K7-binding_protein_2_1	Group40	24847597	24848097	40	47	72	94	43.3981	51.529	81.9093	91.3154	43.5	47.4636	83	86.6123	-0.860064	0.000106987	0.0480694	24847847	UpMeth_F
TAOK3	serinethreonine-protein_kinase_TAO3	Scfld109	3934354	3934854	44	12	42	91	231.579	63.2908	233.738	421.248	28	147.435	66.5	327.493	-1.15086	0.000147562	0.0403624	3934604	UpMeth_F
TAOK3	serinethreonine-protein_kinase_TAO3	Scfld109	3953893	3954393	47	54	89	144	247.369	284.809	495.303	666.59	50.5	266.089	116.5	580.947	-1.11798	2.57895e-05	0.0122973	3954143	UpMeth_F
TAOK3	serinethreonine-protein_kinase_TAO3	Scfld109	4001488	4001988	13	11	35	35	68.4211	58.0166	194.782	162.019	12	63.2189	35	178.4	-1.46881	0.000154842	0.0411436	4001738	UpMeth_F
TBK1	serinethreonine-protein_kinase_TBK1_1	Scfld108	3864715	3865215	65	67	27	44	348.815	359.702	150.485	210.653	66	354.259	35.5	180.569	0.962053	2.98965e-05	0.0254867	3864965	UpMeth_M
TIE1	tyrosine_kinase_with_immunoglobulin-like_and_EGF-like_domains_1	Scfld268	859717	860217	22	22	57	52	147.054	149.044	403.07	310.604	22	148.049	54.5	356.837	-1.24337	3.12052e-05	0.0198199	859967	UpMeth_F
TLK2	serinethreonine-protein_kinase_tousled-like_2_1	Scfld701	468436	468936	69	38	22	28	1176.47	661.541	402.001	432.843	53.5	919.005	25	417.422	1.13647	7.64325e-05	0.0161075	468686	UpMeth_M
TNIK	TRAF2_and_NCK_interacting_kinase	Scfld24	6984442	6984942	0	0	10	6	0	0	41.3557	21.1859	0	0	8	31.2708	-5.98827	3.72117e-05	0.0351044	6984692	UpMeth_F
TNIK	TRAF2_and_NCK_interacting_kinase	Scfld24	7223419	7223919	35	32	69	73	137.925	127.325	285.354	257.762	33.5	132.625	71	271.558	-1.00888	3.14637e-05	0.0331717	7223669	UpMeth_F
TNNI3K	serinethreonine-protein_kinase_TNNI3K	Group105	3074638	3075138	16	10	3	0	134.816	84.282	26.2215	0	13	109.549	1.5	13.1108	3.08701	2.10485e-05	0.0119881	3074888	UpMeth_M
TNNI3K	serinethreonine-protein_kinase_TNNI3K	Group105	3188365	3188865	6	0	26	17	50.556	0	227.253	127.669	3	25.278	21.5	177.461	-2.71896	1.31139e-07	0.000260354	3188615	UpMeth_F
ULK4	serinethreonine-protein_kinase_ULK4_1	Group3	1845184	1845684	32	17	55	65	74.6342	40.0661	134.571	136.656	24.5	57.3502	60	135.614	-1.23038	2.99834e-06	0.00686582	1845434	UpMeth_F
VRK2	serinethreonine-protein_kinase_VRK2_1	Scfld1137	277054	277554	11	12	32	29	475.941	521.264	1444.71	1155.07	11.5	498.602	30.5	1299.89	-1.3596	5.78627e-05	0.0321138	277304	UpMeth_F
XYLB	xylulokinase_homolog_H._influenzae	Scfld4	5132746	5133246	2	2	17	10	4.01749	4.06618	35.9731	18.075	2	4.04183	13.5	27.024	-2.62643	6.66587e-05	0.0367661	5132996	UpMeth_F
ZMYND8	protein_kinase_C-binding_protein_1_1	Scfld157	2770030	2770530	23	3	0	3	169.964	22.2956	0	19.8448	13	96.1299	1.5	9.92242	3.06992	3.06022e-05	0.0303618	2770280	UpMeth_M

## Sheet: S7-Histone-related
Gene	Description	Scaffold	Start	End	Male1_Counts	Male2_Counts	Female1_Counts	Female2_Counts	Male1_RPKM	Male2_RPKM	Female1_RPKM	Female2_RPKM	Male_Counts_Mean	Male_RPKM_Mean	Female_Counts_Mean	Female_RPKM_Mean	edgeR.logFC	edgeR.p.value	edgeR.adj.p.value	MethWindowMedianCoord	UpMeth
HDAC4	histone_deacetylase_4	Scfld36	6571117	6571617	2	3	13	19	9.07536	13.7159	61.5654	76.5214	2.5	11.3957	16	69.0434	-2.53099	2.36261e-05	0.0218778	6571367	UpMeth_F
HDAC7	histone_deacetylase_7	Scfld997	3508	4008	9	10	17	35	261.863	295.964	525.176	929.995	9.5	278.913	26	727.585	-1.39296	0.000462607	0.0418403	3758	UpMeth_F
HDAC7	histone_deacetylase_7	Scfld997	6013	6513	101	169	213	233	2938.69	5001.78	6580.14	6191.11	135	3970.24	223	6385.63	-0.681904	0.00013129	0.0356234	6263	UpMeth_F
HDAC8	histone_deacetylase_8	Group13	870739	871239	76	64	107	129	826.869	703.664	1216.59	1288.61	70	765.266	118	1252.6	-0.704639	2.25454e-05	0.00886937	870989	UpMeth_F
KAT2A	histone_acetyltransferase_KAT2A	Group240	1093684	1094685	62.5	72.5	28.5	31	285.774	336.172	140.212	128.812	67.5	310.973	29.75	134.512	1.21924	1.12794e-05	0.0102356	1.09418e+06	UpMeth_M
KAT6A	histone_acetyltransferase_KAT6A	Group122	3397783	3398283	32	45	13	17	94.4899	132.635	40.4649	44.4669	38.5	113.562	15	42.4659	1.42567	2.31018e-05	0.0257939	3398033	UpMeth_M
KAT6B	histone_acetyltransferase_KAT6B_1	Group6	1226449	1226949	84	102	146	164	897.226	1093.05	1637.49	1557.74	93	995.139	155	1597.61	-0.675193	0.000107713	0.0399258	1226699	UpMeth_F
KMT2B	histone-lysine_N-methyltransferase_2B-like	Scfld786	413827	414327	84	88	36	61	1051.73	1125.29	469.83	713.131	86	1088.51	48.5	591.481	0.874261	1.07276e-05	0.014375	414077	UpMeth_M
KMT2C	histone-lysine_N-methyltransferase_2C_1	Scfld4	6460897	6461397	6	2	19	20	12.0525	4.06618	40.2052	36.1499	4	8.05933	19.5	38.1776	-2.19062	2.83394e-05	0.0248936	6461147	UpMeth_F
LOC101930996	histone_H4-like	Scfld1352	105211	105711	86	111	54	53	5455.48	7333.65	3733.44	3150.81	98.5	6394.56	53.5	3442.12	0.896695	4.16845e-05	0.0166321	105461	UpMeth_M
LOC101931070	core_histone_macro-H2A.1-like	Scfld473	255511	256011	10	3	21	33	267.218	80.234	596.035	770.768	6.5	173.726	27	683.401	-1.95648	1.81e-05	0.0268966	255761	UpMeth_F
LOC101936573	histone_H2A.J-like	Scfld418	1653802	1654803	5	19	0.5	2.5	59.2804	222.505	6.1681	26.5701	12	140.893	1.5	16.3691	4.15085	0.000162969	0.0265656	1.6543e+06	UpMeth_M
LOC101936844	histone_H2B_8-like	Scfld418	1653802	1654803	5	19	0.5	2.5	59.2804	222.505	6.1681	26.5701	12	140.893	1.5	16.3691	4.15085	0.000162969	0.0265656	1.6543e+06	UpMeth_M
LOC101937130	histone_H1-like	Scfld418	1653802	1654803	5	19	0.5	2.5	59.2804	222.505	6.1681	26.5701	12	140.893	1.5	16.3691	4.15085	0.000162969	0.0265656	1.6543e+06	UpMeth_M
LOC101937686	histone_H1-like	Scfld418	1604704	1605705	6.5	42	6	2.5	77.0646	491.853	74.0171	26.5701	24.25	284.459	4.25	50.2936	2.51763	4.88726e-06	0.00147954	1.6052e+06	UpMeth_M
LOC101938513	histone_H4-like	Scfld418	1543582	1544583	20.5	214	56.5	53	243.05	2506.11	696.995	563.286	117.25	1374.58	54.75	630.14	1.74122	3.55281e-06	0.00118131	1.54408e+06	UpMeth_M
LOC101938513	histone_H4-like	Scfld418	1545085	1546086	2	30	2	0	23.7122	351.323	24.6724	0	16	187.518	1	12.3362	3.82881	1.82077e-05	0.00378419	1.54559e+06	UpMeth_M
LOC101938513	histone_H4-like	Scfld418	1548592	1550094	2.66667	95.6667	7.33333	2.33333	31.6162	1120.33	90.4654	24.7987	49.1667	575.974	4.83333	57.6321	3.20238	1.31627e-05	0.00257448	1549343	UpMeth_M
LOC101938784	histone_H1-like	Scfld418	1530055	1531056	8.5	53.5	6	3.5	100.777	626.526	74.0171	37.1981	31	363.652	4.75	55.6076	2.70068	2.94267e-07	0.00012231	1.53056e+06	UpMeth_M
LOC101939050	histone_H2A_type_2-C-like	Scfld418	1530055	1531056	8.5	53.5	6	3.5	100.777	626.526	74.0171	37.1981	31	363.652	4.75	55.6076	2.70068	2.94267e-07	0.00012231	1.53056e+06	UpMeth_M
LOC101939317	histone_H2B_8-like	Scfld418	1530055	1531056	8.5	53.5	6	3.5	100.777	626.526	74.0171	37.1981	31	363.652	4.75	55.6076	2.70068	2.94267e-07	0.00012231	1.53056e+06	UpMeth_M
LOC101940416	histone_H2B_8-like	Scfld418	1767028	1767528	9	34	5	5	106.705	398.166	61.681	53.1402	21.5	252.436	5	57.4106	2.12662	2.42303e-05	0.00537105	1767278	UpMeth_M
LOC101940697	histone_H1-like	Scfld418	1767028	1767528	9	34	5	5	106.705	398.166	61.681	53.1402	21.5	252.436	5	57.4106	2.12662	2.42303e-05	0.00537105	1767278	UpMeth_M
LOC101940972	histone_H2A.J-like	Scfld418	1767028	1767528	9	34	5	5	106.705	398.166	61.681	53.1402	21.5	252.436	5	57.4106	2.12662	2.42303e-05	0.00537105	1767278	UpMeth_M
LOC101942872	histone_H3.1-like	Scfld418	1530055	1531056	8.5	53.5	6	3.5	100.777	626.526	74.0171	37.1981	31	363.652	4.75	55.6076	2.70068	2.94267e-07	0.00012231	1.53056e+06	UpMeth_M
LOC101945609	histone_H2A_type_2-C-like	Scfld293	2218930	2219931	88	90.5	130	192.5	725.926	751.209	1114.13	1428.34	89.25	738.568	161.25	1271.23	-0.792175	1.83021e-06	0.00294005	2.21943e+06	UpMeth_F
LOC101947634	histone-lysine_N-methyltransferase_SETD2-like	Scfld395	1355707	1356708	2.5	6.5	11.5	49	22.2494	58.6496	109.202	395.176	4.5	40.4495	30.25	252.189	-2.61027	1.57637e-06	0.00150985	1.35621e+06	UpMeth_F
LOC101947634	histone-lysine_N-methyltransferase_SETD2-like	Scfld395	1363222	1363722	4	0	13	28	35.599	0	123.446	225.815	2	17.7995	20.5	174.63	-3.22519	8.71834e-08	0.000167	1363472	UpMeth_F
LOC101948371	histone-lysine_N-methyltransferase_PRDM9-like	Scfld938	20041	20541	121	123	155	211	2485.02	2575.14	3330.12	3973.75	122	2530.08	183	3651.93	-0.524443	0.000422211	0.0440507	20291	UpMeth_F
LOC101949585	histone-arginine_methyltransferase_CARM1-like	Scfld0	12747946	12748446	19	9	2	1	24.6491	11.7858	2.7284	1.16233	14	18.2174	1.5	1.94537	3.18558	8.88127e-06	0.014059	12748196	UpMeth_M
LOC101951171	core_histone_macro-H2A.2-like	Group58	3059608	3060108	3	38	1	4	20.7795	263.782	7.26796	24.7426	20.5	142.281	2.5	16.0053	3.03815	8.32833e-08	0.000600972	3059858	UpMeth_M
LOC101951171	core_histone_macro-H2A.2-like	Group58	3077143	3077643	16	13	27	47	110.824	90.2411	196.235	290.726	14.5	100.533	37	243.481	-1.27551	0.000169389	0.0407438	3077393	UpMeth_F
MYSM1	histone_H2A_deubiquitinase_MYSM1_1	Group98	4843669	4844169	4	14	31	33	8.49202	29.9524	69.5742	62.132	9	19.2222	32	65.8531	-1.74573	2.68316e-05	0.0288719	4843919	UpMeth_F
RBBP7	histone-binding_protein_RBBP7	Group139	3634255	3634755	40	46	40	126	286.352	333.272	300.617	814.658	43	309.812	83	557.637	-0.875503	0.000108248	0.0389127	3634505	UpMeth_F
SAP18	histone_deacetylase_complex_subunit_SAP18	Scfld147	1495987	1496487	44	7	7	6	234.472	37.5656	39.1779	28.8732	25.5	136.019	6.5	34.0255	2.00693	2.90148e-06	0.00605428	1496237	UpMeth_M
SUDS3	sin3_histone_deacetylase_corepressor_complex_component_SDS3_1	Scfld109	4210405	4210905	12	20	6	0	63.158	105.485	33.3912	0	16	84.3213	3	16.6956	2.42943	5.94659e-05	0.0212705	4210655	UpMeth_M
SUV420H1	histone-lysine_N-methyltransferase_SUV420H1_1	Scfld275	2730952	2731452	35	21	50	69	245.694	148.891	366.757	438.791	28	197.292	59.5	402.774	-1.02598	5.30915e-05	0.0299196	2731202	UpMeth_F

## Sheet: S8-Ubiquitin-related
Gene	Description	Scaffold	Start	End	Male1_Counts	Male2_Counts	Female1_Counts	Female2_Counts	Male1_RPKM	Male2_RPKM	Female1_RPKM	Female2_RPKM	Male_Counts_Mean	Male_RPKM_Mean	Female_Counts_Mean	Female_RPKM_Mean	edgeR.logFC	edgeR.p.value	edgeR.adj.p.value	MethWindowMedianCoord	UpMeth
AREL1	apoptosis_resistant_E3_ubiquitin_protein_ligase_1	Scfld75	2057107	2057607	2	0	4	20	10.8791	0	22.9229	97.1975	1	5.43957	12	60.0602	-3.36548	3.06865e-05	0.015489	2057357	UpMeth_F
BAP1	BRCA1_associated_protein-1_ubiquitin_carboxy-terminal_hydrolase	Group101	1179856	1180356	3	3	12	29	13.6963	13.6988	57.5495	118.938	3	13.6976	20.5	88.2439	-2.66212	7.53239e-07	0.0018324	1180106	UpMeth_F
BTRC	beta-transducin_repeat_containing_E3_ubiquitin_protein_ligase	Group158	2980450	2980950	0	0	19	2	0	0	85.476	7.7689	0	0	10.5	46.6224	-6.40012	1.76167e-06	0.00349758	2980700	UpMeth_F
BTRC	beta-transducin_repeat_containing_E3_ubiquitin_protein_ligase	Group158	3000490	3000990	37	23	65	68	157.251	99.0635	292.418	264.142	30	128.157	66.5	278.28	-1.10547	6.22261e-05	0.0365258	3000740	UpMeth_F
CBLB	Cbl_proto-oncogene_B_E3_ubiquitin_protein_ligase	Group82	4473931	4474431	1	0	6	11	1.89456	0	11.8601	18.5937	0.5	0.947279	8.5	15.2269	-3.72426	0.000173976	0.0491595	4474181	UpMeth_F
FANCL	E3_ubiquitin-protein_ligase_FANCL_1	Scfld1137	277054	277554	11	12	32	29	475.941	521.264	1444.71	1155.07	11.5	498.602	30.5	1299.89	-1.3596	5.78627e-05	0.0321138	277304	UpMeth_F
FBXW7	F-box_and_WD_repeat_domain_containing_7_E3_ubiquitin_protein_ligase	Scfld280	1512019	1512519	7	6	21	24	64.8744	55.9153	204.671	198.931	6.5	60.3948	22.5	201.801	-1.70169	8.0984e-05	0.0242355	1512269	UpMeth_F
FBXW7	F-box_and_WD_repeat_domain_containing_7_E3_ubiquitin_protein_ligase	Scfld280	1532059	1532559	14	26	38	60	129.749	242.3	370.357	497.328	20	186.024	49	433.842	-1.21222	1.9365e-05	0.00882655	1532309	UpMeth_F
FBXW7	F-box_and_WD_repeat_domain_containing_7_E3_ubiquitin_protein_ligase	Scfld280	1545586	1546086	1	2	12	12	9.26777	18.6384	116.955	99.4655	1.5	13.9531	12	108.21	-2.83173	6.32265e-05	0.022177	1545836	UpMeth_F
FBXW7	F-box_and_WD_repeat_domain_containing_7_E3_ubiquitin_protein_ligase	Scfld280	1571638	1572138	7	3	21	22	64.8744	27.9576	204.671	182.353	5	46.416	21.5	193.512	-2.00775	1.61469e-05	0.00817752	1571888	UpMeth_F
HECW1	E3_ubiquitin-protein_ligase_HECW1_1	Group132	368737	369237	0	0	7	10	0	0	28.2267	34.3298	0	0	8.5	31.2782	-6.06828	2.03711e-05	0.0171219	368987	UpMeth_F
HECW1	E3_ubiquitin-protein_ligase_HECW1_1	Group132	423346	423846	6	9	0	0	23.105	35.0605	0	0	7.5	29.0827	0	0	5.97146	7.63623e-05	0.0364617	423596	UpMeth_M
HECW1	E3_ubiquitin-protein_ligase_HECW1_1	Group132	482965	483465	13	12	27	54	50.0609	46.7473	108.874	185.381	12.5	48.4041	40.5	147.128	-1.59668	3.72062e-06	0.00454863	483215	UpMeth_F
HECW2	E3_ubiquitin-protein_ligase_HECW2_1	Group244	546091	546591	4	3	15	22	61.0643	46.078	240.095	300.46	3.5	53.5712	18.5	270.277	-2.29387	1.6889e-05	0.00572706	546341	UpMeth_F
HECW2	E3_ubiquitin-protein_ligase_HECW2_1	Group244	641782	642282	0	7	19	12	0	107.515	304.121	163.887	3.5	53.7577	15.5	234.004	-2.04565	0.000179782	0.0277109	642032	UpMeth_F
HECW2	E3_ubiquitin-protein_ligase_HECW2_1	Group244	660319	661320	10	18.5	28	62	152.661	284.148	448.178	846.75	14.25	218.404	45	647.464	-1.68729	6.6117e-06	0.0025038	660820	UpMeth_F
HERC2	E3_ubiquitin-protein_ligase_HERC2	Group77	7167808	7168308	1	14	0	0	1.70948	24.1297	0	0	7.5	12.9196	0	0	5.96651	7.13228e-05	0.0421028	7168058	UpMeth_M
HERC2	E3_ubiquitin-protein_ligase_HERC2	Group77	7320613	7321113	5	10	24	34	8.54739	17.2355	42.8066	51.9714	7.5	12.8915	29	47.389	-1.86161	4.77737e-06	0.00756987	7320863	UpMeth_F
HERC2	E3_ubiquitin-protein_ligase_HERC2	Group77	7346665	7347165	85	48	27	30	145.306	82.7305	48.1574	45.8571	66.5	114.018	28.5	47.0073	1.28752	2.6753e-07	0.000805426	7346915	UpMeth_M
HERC4	HECT_and_RLD_domain_containing_E3_ubiquitin_protein_ligase_4	Scfld6	1019035	1019535	0	1	12	9	0	2.32049	28.8809	18.5188	0.5	1.16025	10.5	23.6998	-4.02674	1.45584e-05	0.0183349	1019285	UpMeth_F
LOC101931850	ubiquitin_carboxyl-terminal_hydrolase_8-like	Scfld1525	10021	10521	18	16	2	9	2529.62	2306.52	282.481	1138.26	17	2418.07	5.5	710.372	1.67957	0.000586642	0.0165098	10271	UpMeth_M
LOC101931850	ubiquitin_carboxyl-terminal_hydrolase_8-like	Scfld1525	15031	15531	32	27	16	8	4497.1	3892.26	2259.84	1011.79	29.5	4194.68	12	1635.82	1.35484	0.000558089	0.0165098	15281	UpMeth_M
LOC101931850	ubiquitin_carboxyl-terminal_hydrolase_8-like	Scfld1525	16534	17034	46	35	22	17	6464.58	5045.52	3107.29	2150.05	40.5	5755.05	19.5	2628.67	1.11632	0.000568884	0.0165098	16784	UpMeth_M
LOC101931850	ubiquitin_carboxyl-terminal_hydrolase_8-like	Scfld1525	23047	23547	8	17	2	5	1124.27	2450.68	282.481	632.369	12.5	1787.48	3.5	457.425	1.87344	0.00220034	0.0333436	23297	UpMeth_M
LOC101931850	ubiquitin_carboxyl-terminal_hydrolase_8-like	Scfld1525	28057	28557	58	8	7	22	8150.99	1153.26	988.682	2782.42	33	4652.12	14.5	1885.55	1.24847	0.000516582	0.0165098	28307	UpMeth_M
LOC101931850	ubiquitin_carboxyl-terminal_hydrolase_8-like	Scfld1525	6514	7014	36	26	16	14	5059.23	3748.1	2259.84	1770.63	31	4403.67	15	2015.24	1.10908	0.00218699	0.0333436	6764	UpMeth_M
LOC101932398	ubiquitin_carboxyl-terminal_hydrolase_45-like	Group136	13037524	13038024	55	54	29	21	115.089	113.973	63.5688	39.2406	54.5	114.531	25	51.4047	1.18992	8.87339e-06	0.0101643	13037774	UpMeth_M
LOC101932773	ubiquitin-60S_ribosomal_protein_L40-like	Scfld1525	64630	65130	29	39	93	57	4075.49	5622.15	13135.3	7209	34	4848.82	75	10172.2	-1.07745	4.71748e-05	0.00309781	64880	UpMeth_F
LOC101934708	E3_ubiquitin-protein_ligase_TRIM39-like	Group20	37576	38076	21	20	36	83	382.367	373.987	702.195	1413.89	20.5	378.177	59.5	1058.04	-1.49893	4.15382e-07	0.000600643	37826	UpMeth_F
LOC101934886	E3_ubiquitin-protein_ligase_TRIM69-like	Scfld8301	502	1503	19.5	9	33.5	36	218664	152238	361439	332668	14.25	185451	34.75	347054	-0.989582	0.00383329	0.0101751	1002.5	UpMeth_F
LOC101936347	E3_ubiquitin-protein_ligase_UBR4-like	Scfld8598	2005	2505	6	12	2	1	147852	278513	36291.1	19378.7	9	213183	1.5	27834.9	2.72419	0.000355518	0.00177759	2255	UpMeth_M
LOC101938830	ubiquitin-conjugating_enzyme_E2_J2-like	Scfld36303	502	1002	1	0	5	4	249501	0	831670	887115	0.5	124750	4.5	859392	-2.85834	0.0214998	0.0429997	752	UpMeth_F
LOC101939002	E3_ubiquitin-protein_ligase_TRIM41-like	Scfld5256	1003	1503	93	80	60	57	172357	149794	127676	94573.9	86.5	161076	58.5	111125	0.500421	0.00586489	0.0175947	1253	UpMeth_M
LOC101939002	E3_ubiquitin-protein_ligase_TRIM41-like	Scfld5256	3007	4008	309.5	301.5	302	400	573597	564537	642638	663677	305.5	569067	351	653157	-0.262796	0.00150968	0.00872424	3507.5	UpMeth_F
LOC101939355	E3_ubiquitin-protein_ligase_TRIM69-like	Scfld9063	1003	1503	28	11	53	52	267408	186069	390363	374702	19.5	226738	52.5	382533	-0.73015	0.00540202	0.0270101	1253	UpMeth_F
LOC101941171	E3_ubiquitin-protein_ligase_parkin-like	Group141	382765	383265	4	4	24	28	27.3814	27.6308	171.9	170.94	4	27.5061	26	171.42	-2.58749	4.8191e-08	0.000363215	383015	UpMeth_F
LOC101941171	E3_ubiquitin-protein_ligase_parkin-like	Group141	462424	462924	13	28	71	35	88.9895	193.416	508.537	213.675	20.5	141.203	53	361.106	-1.30585	3.74992e-06	0.00706579	462674	UpMeth_F
LOC101941171	E3_ubiquitin-protein_ligase_parkin-like	Group141	823144	823644	37	55	23	19	253.278	379.924	164.737	115.995	46	316.601	21	140.366	1.2006	5.78964e-05	0.0396695	823394	UpMeth_M
LOC101941470	E3_ubiquitin-protein_ligase_TRIM39-like	Scfld2629	5011	6513	240.667	296.667	185.667	214	51653	60952	41560.2	42847.4	268.667	56302.5	199.833	42203.8	0.441546	0.00256919	0.030715	5762	UpMeth_M
LOC101942089	E3_ubiquitin-protein_ligase_TRIM41-like	Group156	584167	585168	304.5	310	120	209.5	2975.18	3146.39	1349.35	2033.82	307.25	3060.78	164.75	1691.58	0.895175	1.07674e-05	0.00199112	584668	UpMeth_M
LOC101942089	E3_ubiquitin-protein_ligase_TRIM41-like	Group156	593686	594186	95	74	25	54	928.217	751.073	281.114	524.231	84.5	839.645	39.5	402.672	1.05826	4.21754e-05	0.00436215	593936	UpMeth_M
LOC101942089	E3_ubiquitin-protein_ligase_TRIM41-like	Group156	624247	625248	452	335	186	265	4416.36	3400.13	2091.49	2572.61	393.5	3908.24	225.5	2332.05	0.762826	0.000221497	0.0139231	624748	UpMeth_M
LOC101942191	E3_ubiquitin-protein_ligase_MARCH9-like	Scfld2947	15532	16032	88	102	66	58	35193.1	41146.5	27951.7	22122.8	95	38169.8	62	25037.3	0.605785	0.00193867	0.0324728	15782	UpMeth_M
LOC101942191	E3_ubiquitin-protein_ligase_MARCH9-like	Scfld2947	5512	6513	57.5	61.5	34	33	22995.5	24808.9	14399.4	12587.1	59.5	23902.2	33.5	13493.2	1.09322	0.000890871	0.0166584	6012.5	UpMeth_M
LOC101942197	E3_ubiquitin-protein_ligase_TRIM11-like	Scfld20276	502	1002	286	269	195	209	1.19426e+06	1.13037e+06	965810	986207	277.5	1.16232e+06	202	976009	0.284878	0.00290447	0.00871342	752	UpMeth_M
LOC101942541	E3_ubiquitin-protein_ligase_TRIM39-like	Scfld2365	16033	16533	6	3	14	21	1472.89	727.408	3818.54	4789.32	4.5	1100.15	17.5	4303.93	-1.92245	0.0001459	0.00172649	16283	UpMeth_F
LOC101942541	E3_ubiquitin-protein_ligase_TRIM39-like	Scfld2365	17536	18036	17	19	31	39	4173.18	4606.92	8455.35	8894.46	18	4390.05	35	8674.9	-0.9472	0.00212017	0.0188165	17786	UpMeth_F
LOC101943930	E3_ubiquitin-protein_ligase_NRDP1-like	Group199	5784547	5785047	13	20	2	5	25.7368	39.8986	4.12595	8.92363	16.5	32.8177	3.5	6.52479	2.26231	3.59206e-05	0.0219665	5784797	UpMeth_M
LOC101945775	putative_ubiquitin_carboxyl-terminal_hydrolase_50-like	Scfld274	2000494	2001495	5	5	13.5	29	53.1317	53.8882	150.037	278.978	5	53.5099	21.25	214.507	-1.99474	2.90993e-05	0.0258936	2.00099e+06	UpMeth_F
LOC101946636	E3_ubiquitin-protein_ligase_TRIM39-like	Group106	4176838	4177338	0	0	4	9	0	0	11.8609	23.0895	0	0	6.5	17.4752	-5.70051	0.000263016	0.0471226	4177088	UpMeth_F
LOC101946636	E3_ubiquitin-protein_ligase_TRIM39-like	Group106	4219423	4219923	1	3	10	15	2.8434	8.54753	29.6523	38.4825	2	5.69546	12.5	34.0674	-2.5174	0.000215913	0.0445141	4219673	UpMeth_F
LOC101947660	probable_E3_ubiquitin-protein_ligase_MID2-like	Scfld1346	155311	155811	45	71	22	44	1746.87	2765.69	881.806	1562.02	58	2256.28	33	1221.91	0.871016	0.000130445	0.0165851	155561	UpMeth_M
LOC101947660	probable_E3_ubiquitin-protein_ligase_MID2-like	Scfld1346	75151	75651	20	13	32	44	776.385	506.393	1282.63	1562.02	16.5	641.389	38	1422.32	-1.13859	0.000201032	0.0165851	75401	UpMeth_F
LOC101947660	probable_E3_ubiquitin-protein_ligase_MID2-like	Scfld1346	81163	81663	42	48	67	91	1630.41	1869.76	2685.5	3230.53	45	1750.08	79	2958.02	-0.750794	0.000186054	0.0165851	81413	UpMeth_F
LOC101948163	E3_ubiquitin-protein_ligase_parkin-like	Scfld194	884767	885768	26	28.5	6	8	297.384	324.051	71.6708	80.0416	27.25	310.718	7	75.8562	2.04068	4.37019e-06	0.0144889	885268	UpMeth_M
LOC101950920	ubiquitin_carboxyl-terminal_hydrolase_44-A-like	Scfld230	1165327	1165827	0	3	12	14	0	23.9298	98.9576	99.2252	1.5	11.9649	13	99.0914	-2.94977	3.86812e-05	0.0300981	1165577	UpMeth_F
LOC101952577	E3_ubiquitin-protein_ligase_TRIM39-like	Scfld2707	18538	19038	7	2	17	16	1877.46	461.238	4981.96	3701.45	4.5	1169.35	16.5	4341.71	-1.90353	0.000439506	0.0250518	18788	UpMeth_F
LOC101953799	E3_ubiquitin-protein_ligase_TRIM11-like	Scfld23480	502	1002	282	277	177	202	1.37622e+06	1.31329e+06	1.12514e+06	1.12624e+06	279.5	1.34475e+06	189.5	1.12569e+06	0.270616	0.00578017	0.0173405	752	UpMeth_M
2015-03-01	E3_ubiquitin-protein_ligase_MARCH8_1	Scfld25	502003	502503	13	19	39	46	44.0935	64.7688	138.02	139.552	16	54.4312	42.5	138.786	-1.32502	1.09256e-05	0.0292172	502253	UpMeth_F
2015-03-01	E3_ubiquitin-protein_ligase_MARCH8_1	Scfld25	532063	532563	3	9	11	36	10.1754	30.68	38.9287	109.215	6	20.4277	23.5	74.0717	-1.86593	4.68002e-05	0.0472203	532313	UpMeth_F
2015-03-01	E3_ubiquitin-protein_ligase_MARCH8_1	Scfld25	592183	592683	184	106	89	103	624.093	361.342	314.968	312.475	145	492.717	96	313.722	0.67021	3.18012e-05	0.0391977	592433	UpMeth_M
2015-03-02	E3_ubiquitin-protein_ligase_MARCH2_1	Group84	208918	209418	18	32	44	74	51.3675	92.5788	133.536	192.2	25	71.9731	59	162.868	-1.18781	3.12712e-05	0.0206703	209168	UpMeth_F
2015-03-04	E3_ubiquitin-protein_ligase_MARCH4	Group33	4066618	4067619	20.5	41.5	8.5	8.5	33.2155	68.0593	14.6263	12.3655	31	50.6374	8.5	13.4959	1.95671	3.225e-06	0.0033994	4.06712e+06	UpMeth_M
2015-03-05	E3_ubiquitin-protein_ligase_MARCH5	Scfld68	4213912	4214412	2	16	24	35	8.91577	71.4619	111.22	139.558	9	40.1889	29.5	125.389	-1.6269	4.69272e-05	0.022515	4214162	UpMeth_F
2015-03-08	E3_ubiquitin-protein_ligase_MARCH8-like_1	Scfld752	323647	324147	18	20	0	11	316.288	354.295	0	175.437	19	335.292	5.5	87.7184	1.82015	5.84294e-05	0.0232914	323897	UpMeth_M
2015-03-08	E3_ubiquitin-protein_ligase_MARCH8-like_1	Scfld752	454909	455409	5	8	24	21	87.8579	141.718	437.569	334.925	6.5	114.788	22.5	386.247	-1.72081	7.58678e-05	0.0232914	455159	UpMeth_F
2015-03-08	E3_ubiquitin-protein_ligase_MARCH8-like_1	Scfld752	502003	502503	46	39	51	111	808.292	690.875	929.834	1770.32	42.5	749.584	81	1350.08	-0.867653	7.21981e-05	0.0232914	502253	UpMeth_F
2015-03-08	E3_ubiquitin-protein_ligase_MARCH8-like_1	Scfld752	518536	519036	4	2	6	24	70.2863	35.4295	109.392	382.771	3	52.8579	15	246.082	-2.22002	0.000152132	0.0323153	518786	UpMeth_F
MYSM1	histone_H2A_deubiquitinase_MYSM1_1	Group98	4843669	4844169	4	14	31	33	8.49202	29.9524	69.5742	62.132	9	19.2222	32	65.8531	-1.74573	2.68316e-05	0.0288719	4843919	UpMeth_F
NEDD4L	E3_ubiquitin-protein_ligase_NEDD4-like_1	Scfld126	4349683	4350183	0	2	10	13	0	13.4063	69.6612	76.5702	1	6.70314	11.5	73.1157	-3.30056	5.27201e-05	0.0403711	4349933	UpMeth_F
NEDD4L	E3_ubiquitin-protein_ligase_NEDD4-like_1	Scfld126	4393270	4393770	69	65	23	48	456.307	435.704	160.221	282.721	67	446.006	35.5	221.471	0.994412	5.8516e-05	0.0403711	4393520	UpMeth_M
NEURL1B	E3_ubiquitin-protein_ligase_NEURL1B-like_1	Scfld14	6307090	6307590	26	23	56	49	83.689	74.5337	189.452	140.915	24.5	79.1113	52.5	165.184	-1.03774	0.000201441	0.0496038	6307340	UpMeth_F
NEURL1B	E3_ubiquitin-protein_ligase_NEURL1B-like_1	Scfld14	6393262	6393762	2	12	34	27	6.43761	38.8871	115.025	77.6472	7	22.6624	30.5	96.3359	-2.04469	1.14357e-06	0.000902495	6393512	UpMeth_F
NEURL1B	E3_ubiquitin-protein_ligase_NEURL1B-like_1	Scfld14	6416308	6416808	11	11	0	1	35.4069	35.6465	0	2.87582	11	35.5267	0.5	1.43791	4.21307	9.07169e-06	0.00469828	6416558	UpMeth_M
PELI1	E3_ubiquitin-protein_ligase_pellino_homolog_1_1	Group130	1570636	1571136	7	7	13	41	50.8457	51.043	99.2742	266.971	7	50.9444	27	183.123	-1.86093	1.66969e-05	0.00557656	1570886	UpMeth_F
PJA2	E3_ubiquitin-protein_ligase_Praja-2_1	Group55	3341671	3342672	67	83	136.5	144.5	210.208	261.607	445.331	408.849	75	235.907	140.5	427.09	-0.831606	3.58591e-05	0.0160008	3.34217e+06	UpMeth_F
PJA2	E3_ubiquitin-protein_ligase_Praja-2_1	Group55	3365218	3365718	45	32	13	24	141.184	100.861	42.4125	67.9058	38.5	121.022	18.5	55.1591	1.12074	0.000147429	0.0426479	3365468	UpMeth_M
PJA2	E3_ubiquitin-protein_ligase_Praja-2_1	Group55	3421831	3422832	0	5	9.5	18.5	0	15.7595	30.9938	52.344	2.5	7.87973	14	41.6689	-2.38391	0.000138235	0.0424169	3.42233e+06	UpMeth_F
RFWD2	E3_ubiquitin-protein_ligase_RFWD2_1	Scfld141	2117728	2118228	3	1	15	12	12.7132	4.26822	66.3912	46.2161	2	8.49069	13.5	56.3037	-2.6307	4.73531e-05	0.0277125	2117978	UpMeth_F
RFWD3	E3_ubiquitin-protein_ligase_RFWD3_1	Group25	335671	336171	5	2	24	38	75.0689	30.0733	370.535	511.535	3.5	52.5711	31	441.035	-3.02901	4.22903e-11	6.71569e-08	335921	UpMeth_F
RNF111	E3_ubiquitin-protein_ligase_Arkadia_1	Group99	50602	51102	10	11	1	1	29.8492	33.1406	3.11541	2.70282	10.5	31.4949	1	2.90911	3.30098	8.06727e-05	0.0327105	50852	UpMeth_M
RNF123	E3_ubiquitin-protein_ligase_RNF123_1	Group31	344188	344688	34	21	55	63	321.56	200.26	539.515	544.993	27.5	260.91	59	542.254	-1.04351	1.35526e-05	0.00851553	344438	UpMeth_F
RNF144B	E3_ubiquitin-protein_ligase_RNF144B	Scfld94	2910811	2911311	6	7	21	24	29.1843	34.2638	107.117	104.8	6.5	31.7241	22.5	105.958	-1.72313	0.000174646	0.0458871	2911061	UpMeth_F
RNF144B	E3_ubiquitin-protein_ligase_RNF144B	Scfld94	3021532	3022032	28	24	8	11	136.193	117.476	40.8064	48.0333	26	126.835	9.5	44.4199	1.49052	0.000196298	0.0487881	3021782	UpMeth_M
RNF169	E3_ubiquitin-protein_ligase_RNF169	Scfld368	987472	987972	55	8	55	85	545.122	79.9959	574.15	757.495	31.5	312.559	70	665.823	-1.0822	2.25454e-05	0.0154662	987722	UpMeth_F
RNF213	E3_ubiquitin-protein_ligase_RNF213	Group75	14039023	14039523	34	19	6	7	52.684	29.506	9.88798	9.65711	26.5	41.095	6.5	9.77254	2.06441	6.38815e-06	0.0134048	14039273	UpMeth_M
RNF213	E3_ubiquitin-protein_ligase_RNF213	Group75	14092630	14093130	20	36	77	58	30.9906	55.9061	126.896	80.016	28	43.4483	67.5	103.456	-1.2252	2.43045e-05	0.0219367	14092880	UpMeth_F
RNF216	E3_ubiquitin-protein_ligase_RNF216	Group153	11415286	11415786	5	4	20	26	7.94126	6.27434	33.7592	36.1909	4.5	7.1078	23	34.9751	-2.26283	9.13836e-06	0.00743931	11415536	UpMeth_F
RNF216	E3_ubiquitin-protein_ligase_RNF216	Group153	11430817	11431317	83	61	41	25	131.825	95.6836	69.2064	34.799	72	113.754	33	52.0027	1.16211	9.84222e-05	0.0390844	11431067	UpMeth_M
RNF217	probable_E3_ubiquitin-protein_ligase_RNF217	Group40	6388753	6389253	9	7	0	0	9.76458	7.67454	0	0	8	8.71956	0	0	6.0562	3.6796e-05	0.0273037	6389003	UpMeth_M
RNF220	E3_ubiquitin-protein_ligase_RNF220_1	Scfld100	5158297	5158797	17	20	46	41	63.1523	74.8257	185	137.701	18.5	68.989	43.5	161.351	-1.20168	0.000164152	0.0457851	5158547	UpMeth_F
RNF41	E3_ubiquitin-protein_ligase_NRDP1_1	Scfld703	590179	591180	130	149.5	60.5	89	2021.56	2346.82	1039.36	1285.06	139.75	2184.19	74.75	1162.21	0.896127	7.80309e-05	0.0358353	590680	UpMeth_M
TRIM50	E3_ubiquitin-protein_ligase_TRIM50-like_1	Scfld2501	15031	15531	94	132	166	204	58632.7	81168.5	107368	113391	113	69900.6	185	110379	-0.694759	0.000241488	0.0140063	15281	UpMeth_F
TRIM8	probable_E3_ubiquitin-protein_ligase_TRIM8_1	Scfld120	1082161	1082661	15	4	0	0	68.5246	18.3893	0	0	9.5	43.457	0	0	6.29514	7.39482e-06	0.00479554	1082411	UpMeth_M
TRIM9	E3_ubiquitin-protein_ligase_TRIM9_1	Group177	4849681	4850181	58	62	32	25	142.434	153.168	82.1873	55.0087	60	147.801	28.5	68.598	1.12679	3.50073e-05	0.0217776	4849931	UpMeth_M
TRIM9	E3_ubiquitin-protein_ligase_TRIM9_1	Group177	4907296	4907796	53	41	18	21	130.155	101.288	46.2303	46.2073	47	115.722	19.5	46.2188	1.32475	1.26178e-05	0.0112595	4907546	UpMeth_M
UBE2E1	ubiquitin-conjugating_enzyme_E2E_1	Scfld3	8432332	8432832	15	11	0	4	33.6046	24.8861	0	8.05727	13	29.2454	2	4.02864	2.69737	2.40424e-05	0.0231748	8432582	UpMeth_M
UBE2N	ubiquitin-conjugating_enzyme_E2N	Scfld1072	163828	164328	31	32	41	77	1887.22	1962.1	2609.49	4253.76	31.5	1924.66	59	3431.63	-0.850166	0.000371604	0.0474167	164078	UpMeth_F
UBE2O	ubiquitin-conjugating_enzyme_E2O	Scfld7	4000486	4001487	10.5	4	27.5	45.5	25.1758	9.55865	70.1779	96.3358	7.25	17.3672	36.5	83.2569	-2.25109	2.93128e-07	0.00241114	4.00099e+06	UpMeth_F
UBE2QL1	ubiquitin-conjugating_enzyme_E2Q_family-like_1	Group253	2104702	2105202	25	18	6	7	102.586	74.168	25.5596	26.2533	21.5	88.377	6.5	25.9065	1.76025	5.17081e-05	0.0419956	2104952	UpMeth_M
UBE3D	E3_ubiquitin-protein_ligase_E3D	Scfld30	1016029	1016529	5	2	10	27	15.4215	6.19437	32.1781	74.4627	3.5	10.8079	18.5	53.3204	-2.28367	1.44688e-05	0.0194244	1016279	UpMeth_F
UBR1	E3_ubiquitin-protein_ligase_UBR1_1	Group97	2641774	2642274	23	36	71	58	83.7601	132.102	271.204	190.814	29.5	107.931	64.5	231.009	-1.07414	2.46272e-05	0.0443746	2642024	UpMeth_F
USP24	ubiquitin_carboxyl-terminal_hydrolase_24	Group98	8663794	8664294	16	4	0	0	33.9681	8.55783	0	0	10	21.263	0	0	6.37616	4.13581e-06	0.0110251	8664044	UpMeth_M
USP25	ubiquitin_carboxyl-terminal_hydrolase_25_1	Group255	3628744	3629244	11	7	36	20	58.825	37.8254	201.512	95.5432	9	48.3252	28	148.528	-1.55612	5.77297e-05	0.0356823	3628994	UpMeth_F
USP25	ubiquitin_carboxyl-terminal_hydrolase_25_1	Group255	3697882	3698382	41	50	62	117	219.257	270.181	347.048	558.928	45.5	244.719	89.5	452.988	-0.886461	5.99321e-05	0.0356823	3698132	UpMeth_F
USP35	ubiquitin_carboxyl-terminal_hydrolase_35_1	Group181	4127740	4128240	4	4	21	26	22.8504	23.166	126.464	132.729	4	23.0082	23.5	129.597	-2.45671	1.17408e-06	0.00155722	4127990	UpMeth_F
USP37	ubiquitin_carboxyl-terminal_hydrolase_37_1	Group33	1733962	1734462	37	30	80	77	59.95	49.1995	137.659	112.017	33.5	54.5747	78.5	124.838	-1.16748	1.89968e-05	0.0140352	1734212	UpMeth_F
USP38	ubiquitin_carboxyl-terminal_hydrolase_38	Group94	3305599	3306099	4	0	9	23	8.01709	0	18.9451	40.6597	2	4.00854	16	29.8024	-2.84507	9.21147e-06	0.0091934	3305849	UpMeth_F
USP47	ubiquitin_carboxyl-terminal_hydrolase_47_1	Scfld700	580159	580659	75	73	36	36	2374.69	2335.04	1203.62	1019.83	74	2354.86	36	1111.73	1.09254	3.95197e-06	0.00673811	580409	UpMeth_M
USP54	inactive_ubiquitin_carboxyl-terminal_hydrolase_54_1	Group106	2875741	2876241	39	22	12	14	110.892	62.6819	35.5827	35.917	30.5	86.7872	13	35.7499	1.27638	0.000167445	0.0385168	2875991	UpMeth_M
USP54	inactive_ubiquitin_carboxyl-terminal_hydrolase_54_1	Group106	2959909	2960409	13	6	1	1	36.9642	17.0951	2.96523	2.5655	9.5	27.0296	1	2.76536	3.14793	0.000252068	0.0468793	2960159	UpMeth_M
USP8	ubiquitin_carboxyl-terminal_hydrolase_8_1	Scfld274	2000494	2001495	5	5	13.5	29	53.1317	53.8882	150.037	278.978	5	53.5099	21.25	214.507	-1.99474	2.90993e-05	0.0258936	2.00099e+06	UpMeth_F
USP9X	probable_ubiquitin_carboxyl-terminal_hydrolase_FAF-X_1	Scfld77	398797	399297	6	8	29	18	28.3662	38.3792	144.604	76.6305	7	33.3727	23.5	110.617	-1.66723	5.87198e-05	0.0488647	399047	UpMeth_F
WWP2	NEDD4-like_E3_ubiquitin-protein_ligase_WWP2	Scfld620	514528	515529	183.5	304	164.5	117	4293.27	7067.24	4063.6	2410.02	243.75	5680.26	140.75	3236.81	0.855469	4.7863e-05	0.0295435	515028	UpMeth_M
ZNRF1	E3_ubiquitin-protein_ligase_ZNRF1_1	Group25	139780	140280	2	0	0	19	30.0276	0	0	255.767	1	15.0138	9.5	127.884	-3.02523	0.000447377	0.0438258	140030	UpMeth_F
ZNRF1	E3_ubiquitin-protein_ligase_ZNRF1_1	Group25	56614	57114	151	129	97	102	2267.08	1939.73	1497.58	1373.07	140	2103.4	99.5	1435.32	0.563086	0.000477758	0.0438258	56864	UpMeth_M
ZNRF1	E3_ubiquitin-protein_ligase_ZNRF1_1	Group25	75652	76152	33	45	25	12	495.455	676.649	385.974	161.537	39	586.052	18.5	273.755	1.14054	0.000184942	0.024474	75902	UpMeth_M
ZNRF2	E3_ubiquitin-protein_ligase_ZNRF2_1	Group3	7502476	7503477	13	34.5	53.5	54	30.3201	81.3107	130.901	113.53	23.75	55.8154	53.75	122.215	-1.12752	3.56981e-05	0.029238	7.50298e+06	UpMeth_F
ZNRF3	E3_ubiquitin-protein_ligase_ZNRF3_1	Scfld519	1161319	1161819	66	80	50	33	1205.51	1469.15	950.245	539.568	73	1337.33	41.5	744.906	0.877538	9.1704e-05	0.0382253	1161569	UpMeth_M
ZRANB1	ubiquitin_thioesterase_ZRANB1_1	Scfld201	665329	665829	53	42	10	30	526.499	416.209	103.527	263.357	47.5	471.354	20	183.442	1.33767	1.05585e-05	0.0211417	665579	UpMeth_M

## Sheet: S9-TRP
Gene	Description	Scaffold	Start	End	Male1_Counts	Male2_Counts	Female1_Counts	Female2_Counts	Male1_RPKM	Male2_RPKM	Female1_RPKM	Female2_RPKM	Male_Counts_Mean	Male_RPKM_Mean	Female_Counts_Mean	Female_RPKM_Mean	edgeR.logFC	edgeR.p.value	edgeR.adj.p.value	MethWindowMedianCoord	UpMeth
LOC101944186	short_transient_receptor_potential_channel_4-like	Scfld1719	28057	28557	13	11	29	39	2673.68	2368.77	6202.77	7280.61	12	2521.22	34	6741.69	-1.44908	1.43154e-05	0.001861	28307	UpMeth_F
TRPM2	transient_receptor_potential_cation_channel_subfamily_M_member_2	Scfld122	4174333	4174833	54	62	129	82	187.213	215.169	465.606	255.147	58	201.191	105.5	360.376	-0.813104	6.82523e-06	0.0112104	4174583	UpMeth_F
TRPM8	transient_receptor_potential_cation_channel_subfamily_M_member_8	Group207	1639273	1639773	7	6	27	21	43.4818	37.6449	177.327	117.552	6.5	40.5634	24	147.439	-1.80862	3.63743e-05	0.0235742	1639523	UpMeth_F
TRPM1	LOW_QUALITY_PROTEIN:_transient_receptor_potential_cation_channel_subfamily_M_member_1	Group99	3972931	3973431	18	12	2	2	53.7286	36.1534	6.23082	5.40564	15	44.941	2	5.81823	2.89446	8.97861e-06	0.00763349	3973181	UpMeth_M
TRPM3	transient_receptor_potential_cation_channel_subfamily_M_member_3	Scfld9	8812591	8813091	14	12	0	4	42.0671	36.4081	0	10.7088	13	39.2376	2	5.35438	2.70634	1.26336e-05	0.0152942	8812841	UpMeth_M
TRPM7	transient_receptor_potential_cation_channel_subfamily_M_member_7	Scfld274	2122738	2123238	11	7	0	1	116.89	75.4435	0	9.61992	9	96.1666	0.5	4.80996	3.93004	9.48962e-05	0.0368076	2122988	UpMeth_M
TRPM8	transient_receptor_potential_cation_channel_subfamily_M_member_8	Group207	1614724	1615725	54.5	30.5	8.5	20.5	338.537	191.362	55.8252	114.753	42.5	264.949	14.5	85.2889	1.69317	9.20713e-06	0.00686537	1.61522e+06	UpMeth_M

## Sheet: S10-Cell-Proliferation
Gene	Description	Scaffold	Start	End	Male1_Counts	Male2_Counts	Female1_Counts	Female2_Counts	Male1_RPKM	Male2_RPKM	Female1_RPKM	Female2_RPKM	Male_Counts_Mean	Male_RPKM_Mean	Female_Counts_Mean	Female_RPKM_Mean	edgeR.logFC	edgeR.p.value	edgeR.adj.p.value	MethWindowMedianCoord	UpMeth
LOC101931383	up-regulator_of_cell_proliferation-like	Scfld1457	87175	87675	4	26	2	2	521.594	3211.8	249.423	225.131	15	1866.69	2	237.277	2.90392	1.5547e-05	0.00388674	87425	UpMeth_M
LOC101932882	up-regulator_of_cell_proliferation-like	Scfld3935	7516	8016	44	54	28	32	25114.2	29857.2	15278.4	14084.3	49	27485.7	30	14681.3	0.947693	0.000169256	0.00338511	7766	UpMeth_M
LOC101934400	up-regulator_of_cell_proliferation-like	Scfld2221	57115	57615	18	20	44	53	5305.4	6624.65	12482.1	12115	19	5965.02	48.5	12298.6	-1.01278	0.000403113	0.0182745	57365	UpMeth_F
LOC101939640	up-regulator_of_cell_proliferation-like	Scfld3397	502	1002	63	64	41	49	65053.5	61861.7	40938.6	41163.5	63.5	63457.6	45	41051	0.639178	0.00168986	0.0152087	752	UpMeth_M
LOC101939640	up-regulator_of_cell_proliferation-like	Scfld3397	7015	8016	217.5	233.5	267.5	354	224590	225699	267100	297385	225.5	225144	310.75	282242	-0.324198	0.00118165	0.0152087	7515.5	UpMeth_F
LOC101945830	up-regulator_of_cell_proliferation-like	Scfld2984	22045	22545	69	36	4	35	61926.5	23992.1	3857.02	20403.1	52.5	42959.3	19.5	12130.1	1.80165	0.00012781	0.00600705	22295	UpMeth_M

[truncated: 7 more sheets: S11-GermLine, S12-#DiffMethGenesPerGOPathway, S13-AllDiffMethGenes&GOPathways, S14-AllDiffMethGenesStats, S15-OverlapofUpReg.UpMethGenes, S16-RepeatDistributions, S17-OverlapWithShaoEtAl2014]
